# Supplementary material for: The lncRNAs PCGEM1 and PRNCR1 are not implicated in castration resistant prostate cancer
Source: Oncotarget. 2014 Mar 23;5(6):1434–8. doi: 10.18632/oncotarget.1846 (PMC4039221; doi:10.18632/oncotarget.1846)
Supplement: Supplementary file 2 [file oncotarget-05-1434-s002.xlsx]

## Sheet: Table S1_RNA-seq
Supplementary Table 1: RNA-Seq expression for lncRNAs in prostate cancer tissue cohorts.
			RPKM
cohort	name	total_aligned_reads	ROSENFELD_PRNCR1_1KB	PCGEM1_3UTR	MYC_3UTR	PCA3_3UTR	EZH2_3UTR	ACTB_213867_x_at	GAPDH_5UTR
mctp	prostate_mctp_sample_1	23960459	0.115371	18.9421	18.8878	130.227	1.32899	485.706	15.3843
mctp	prostate_mctp_sample_2	43259530	0.0408446	5.44898	9.06565	29.0421	1.50039	1302.95	45.0455
mctp	prostate_mctp_sample_3	41477317	0	0.130495	51.5772	9.27008	3.08235	3337.8	32.1646
mctp	prostate_mctp_sample_4	13717556	0.138276	0.434954	7.74243	6.67412	0.550852	232.209	10.269
mctp	prostate_mctp_sample_5	7419644	0	3.30636	18.0369	4.79023	3.76713	148.627	12.1241
mctp	prostate_mctp_sample_6	16484389	0.0329949	0	19.9154	9.66144	0.827529	536.304	8.24642
mctp	prostate_mctp_sample_7	24144614	0.0294469	4.77952	17.7175	19.7225	0.53615	553.757	20.3165
mctp	prostate_mctp_sample_8	78818954	0	7.70256	201.29	66.7764	152.873	9775.4	42.4411
mctp	prostate_mctp_sample_9	9240893	0	0.710383	6.6722	4.52635	0.880939	343.599	7.89562
mctp	prostate_mctp_sample_10	16642205	0.0197915	0.16441	9.27779	9.67871	6.6927	342.838	131.263
mctp	prostate_mctp_sample_11	12843070	0.0195112	0.360185	4.88572	6.24666	0.931343	151.438	12.2507
mctp	prostate_mctp_sample_12	38295492	0	17.8283	24.5737	12.6993	20.9761	2552.83	292.172
mctp	prostate_mctp_sample_13	28016132	0.00980638	0.100328	19.9409	3.70719	1.06339	326.319	37.4147
mctp	prostate_mctp_sample_14	30632083	0.0443312	0.542705	8.00851	34.5207	0.698476	260.932	253.729
mctp	prostate_mctp_sample_15	24018572	0	0.0428095	1.96083	0.275558	0.144054	142.202	8.92256
mctp	prostate_mctp_sample_16	43817867	0	3.42954	30.6565	2.4351	2.31837	576.407	25.2975
mctp	prostate_mctp_sample_17	28256353	0	0.836151	7.57121	15.2091	0.278995	289.788	61.5937
mctp	prostate_mctp_sample_18	26280316	0.179595	10.5524	158.038	4.7979	2.34843	196.211	4.57494
mctp	prostate_mctp_sample_19	16220136	0.0623204	3.79803	14.9662	27.3339	2.57959	290.546	11.5506
mctp	prostate_mctp_sample_20	96881114	0	29.0893	216.078	205.169	14.0056	5664.47	33.1041
mctp	prostate_mctp_sample_21	27887071	0.148201	6.3013	88.7362	28.1661	1.23793	4798.3	67.4039
mctp	prostate_mctp_sample_22	29810717	0.0697495	2.76201	91.8103	70.2399	4.56234	2089.63	32.4959
mctp	prostate_mctp_sample_23	10761162	0	0.197954	33.2834	8.10888	1.41117	514.998	7.19767
mctp	prostate_mctp_sample_24	51705290	0.0446773	2.09248	168.564	100.852	2.353	2971.52	121.873
mctp	prostate_mctp_sample_25	25104387	0.131617	1.7051	32.0875	15.9293	1.91983	673.269	4.61178
mctp	prostate_mctp_sample_26	40887245	0.0461743	7.58995	20.0681	48.3284	0.618548	1040.39	33.3143
mctp	prostate_mctp_sample_27	27986814	0	86.4443	34.2923	40.0754	0.979291	642.995	8.35509
mctp	prostate_mctp_sample_28	9374807	0.397633	0	194.341	41.0659	0.431011	75.7666	3.74499
mctp	prostate_mctp_sample_29	30115878	0.157547	1.3654	27.1563	46.1486	6.6966	1480.21	18.9024
mctp	prostate_mctp_sample_30	29963580	0	4.76994	29.0142	6.68253	1.23935	469.471	36.3447
mctp	prostate_mctp_sample_31	24930145	0	18.9843	65.1973	57.7416	5.3502	4718.61	105.575
mctp	prostate_mctp_sample_32	50704298	0.126184	20.072	28.0688	27.2392	1.36591	1239.75	74.8597
mctp	prostate_mctp_sample_33	83653882	0	0.594329	64.6217	377.648	7.91375	10204.1	67.1349
mctp	prostate_mctp_sample_34	87906352	0.0874528	1.89091	212.32	42.3336	7.49349	3353.74	157.362
mctp	prostate_mctp_sample_35	81124520	0	0.395327	102.636	3.45328	7.59684	20943.2	176.914
mctp	prostate_mctp_sample_36	82753262	0.257918	0.0678988	56.074	1.65201	6.75151	1249.48	60.0604
mctp	prostate_mctp_sample_37	87847802	0	7.99292	125.587	41.6618	4.50184	3448.75	72.331
mctp	prostate_mctp_sample_38	83990590	0	0.181952	67.2184	65.9588	35.2659	13003.2	53.0655
mctp	prostate_mctp_sample_39	100569888	0	0.0491212	188.718	587.811	242.912	16530.3	98.9543
mctp	prostate_mctp_sample_40	17183572	0	3.73403	14.1245	3.10069	0.140717	560.889	9.60076
mctp	prostate_mctp_sample_41	47244964	0.0154678	0.145009	9.60412	1.54297	1.82489	1513.15	40.615
mctp	prostate_mctp_sample_42	36390971	0.142074	1.41692	11.934	64.3733	1.72747	1128.65	28.9059
mctp	prostate_mctp_sample_43	11936798	0.0254034	0.637955	4.14239	4.90654	0.266914	171.27	1.59556
mctp	prostate_mctp_sample_44	24332191	0	1.33561	11.0429	34.2599	1.12213	328.347	9.98925
mctp	prostate_mctp_sample_45	94183369	0.0989889	0	66.7201	0.974164	9.84784	2493.07	17.7104
mctp	prostate_mctp_sample_46	98410661	0	0.02714	48.4413	16.8439	4.14251	2065.39	99.5507
mctp	prostate_mctp_sample_47	117770352	1.64673	111.37	129.402	7.89294	22.9171	1984.61	31.4147
mctp	prostate_mctp_sample_48	16903754	0.251837	0.382074	91.6218	59.5352	0.802523	482.745	39.4085
mctp	prostate_mctp_sample_49	20497173	0.0658523	2.04099	82.1722	22.8436	3.51042	1776.35	31.0667
mctp	prostate_mctp_sample_50	34985207	0	1.41421	29.6937	11.965	0.586036	2525.01	25.5762
mctp	prostate_mctp_sample_51	14426770	0	0	130.78	39.9635	1.95974	1011.03	8.84275
mctp	prostate_mctp_sample_52	12959075	0	1.54413	241.916	9.81867	1.24087	3765.97	13.6353
mctp	prostate_mctp_sample_53	15516031	0	2.69831	8.10392	7.71957	1.63384	1494.82	7.3542
mctp	prostate_mctp_sample_54	16358043	0.111059	0.42031	27.1266	18.4147	15.8548	1357.82	25.8226
mctp	prostate_mctp_sample_55	15680842	0	2.9503	20.5353	48.7755	1.05966	565.62	13.7124
mctp	prostate_mctp_sample_56	125480440	0.654697	6.12623	634.024	0.58916	20.9127	12513.4	87.463
mctp	prostate_mctp_sample_57	156046341	0.0205285	49.2121	99.8938	181.934	35.2535	2444.44	217.995
mctp	prostate_mctp_sample_58	58027722	0.642382	0	24.5063	0.0412034	14.505	51205.3	37.8929
mctp	prostate_mctp_sample_59	128843969	0.0903038	0.201161	1331.87	446.269	14.9201	1699.61	31.9557
mctp	prostate_mctp_sample_60	71240001	0.572834	0.0693082	75.9176	0.0597375	42.873	2230.16	41.3796
mctp	prostate_mctp_sample_61	76469038	0	0	25.1766	256.601	54.088	3722.07	54.8889
mctp	prostate_mctp_sample_62	123681495	0.13582	0	240.934	1.62741	109.471	2234.96	47.9957
mctp	prostate_mctp_sample_63	91285037	0	9.16521	186.007	1.34468	81.4894	8350.18	152.308
mctp	prostate_mctp_sample_64	87633874	0	0	7.39138	0	76.1054	7624.49	393.444
mctp	prostate_mctp_sample_65	82283652	0.0546097	0	139.938	76.4604	12.3982	2638.86	237.353
mctp	prostate_mctp_sample_66	92150867	0.0563683	0	22.0651	0	282.039	1832.2	133.668
mctp	prostate_mctp_sample_67	80338742	0.0690937	0.0569915	242.085	85.1316	33.8133	4367.63	66.4073
mctp	prostate_mctp_sample_68	88773447	0.0331221	0.98079	63.6128	337.079	103.627	2237.51	294.976
mctp	prostate_mctp_sample_69	53734939	0	0	130.729	6.24946	24.5521	5404.41	22.4521
mctp	prostate_mctp_sample_70	111493239	0.0354962	0.183386	479.899	0.102433	67.9657	9559	61.5219
mctp	prostate_mctp_sample_71	93573192	0	0	323.235	0	66.6488	3759.31	232.012
mctp	prostate_mctp_sample_72	86041495	0.0174851	0	137.052	53.8572	76.7739	8973.47	1077.76
mctp	prostate_mctp_sample_73	84995551	0.103752	1.26703	188.221	0.675091	56.2913	2200.54	171.855
mctp	prostate_mctp_sample_74	97789461	0.0962234	0	89.6202	5.22676	33.5107	16109.7	432.364
mctp	prostate_mctp_sample_75	71417505	0.0202997	2.3519	22.3578	3.45833	122.857	4253.34	198.508
mctp	prostate_mctp_sample_76	15636067	0	0	19.3302	0.00753218	13.8289	3430.1	19.716
mctp	prostate_mctp_sample_77	93520972	0.0735595	4.46321	50.0905	0.156255	59.3534	2806.98	486.709
mctp	prostate_mctp_sample_78	71803787	0.803468	0.748804	64.8802	24.6049	9.09068	536.869	61.7242
mctp	prostate_mctp_sample_79	116395805	0	0	9.57835	0.0046065	866.953	3469.82	861.442
mctp	prostate_mctp_sample_80	5828679	0	0	1.67014	0.465078	0.350283	342.223	1.98452
mctp	prostate_mctp_sample_81	45572507	0	0.414272	11.0907	1.16731	1.05294	462.509	25.3776
mctp	prostate_mctp_sample_82	11963210	0	1.5454	2.64219	2.34638	0.242593	478.072	1.83652
mctp	prostate_mctp_sample_83	30746301	0	3.21364	11.9226	0.739987	3.1241	1831.43	91.0444
mctp	prostate_mctp_sample_84	36014946	0	0.529427	17.5577	0.632197	0.831396	8381.57	217.668
mctp	prostate_mctp_sample_85	4212666	0	5.13147	2.9742	0.260113	0.298898	82.1621	0.590207
mctp	prostate_mctp_sample_86	56559862	0	1.51397	25.2897	2.10271	4.43362	2980.16	76.7235
mctp	prostate_mctp_sample_87	39595377	0	0	5.25896	0.0115604	0.490285	3481.03	30.2352
mctp	prostate_mctp_sample_88	33460908	0	0.0329245	18.8459	0.1806	0.121849	1064.77	11.7177
mctp	prostate_mctp_sample_89	49854520	0	0.211871	22.5968	7.81265	0.500414	1128	28.6747
mctp	prostate_mctp_sample_90	17111725	0	0	10.3753	0.304831	1.03292	363.832	8.86722
mctp	prostate_mctp_sample_91	12063840	0	8.56103	11.3435	1.36007	0.306292	921.112	13.5679
mctp	prostate_mctp_sample_92	26572220	0.131017	3.31565	34.8358	3.95946	2.31333	6372.56	114.712
ren	ren_prostate_chinese_01_tumor_err031028	43284806	1.85435	3.76179	19.41	31.4146	2.87107	4491.78	9.40272
ren	ren_prostate_chinese_02_tumor_err031030	43630864	0.64109	0	47.5625	43.7891	8.55947	9522.09	8.50569
ren	ren_prostate_chinese_03_tumor_err031032	46906449	0.192506	24.1745	75.7687	251.437	10.0721	1338.83	30.3175
ren	ren_prostate_chinese_06_tumor_err031038	47051404	0.204051	4.54958	61.4125	5.26919	19.987	5006.87	10.4998
ren	ren_prostate_chinese_07_tumor_err031040	46999819	0.382353	0.0137656	21.6577	83.3169	5.63397	3500.98	29.1461
ren	ren_prostate_chinese_08_tumor_err031042	41844168	0.111477	1.73699	39.0227	766.663	4.00756	5044.71	7.01536
ren	ren_prostate_chinese_09_tumor_err031044	43610580	0.528204	15.8746	13.6108	922.104	4.57133	3054.69	5.59295
ren	ren_prostate_chinese_10_tumor_err031018	39137786	1.29927	0.775004	4.90222	112.235	5.59849	1818.05	1.11741
ren	ren_prostate_chinese_12_tumor_err031022	49132118	0.335749	85.4577	134.348	115.138	4.31753	1209.31	10.6623
ren	ren_prostate_chinese_14_tumor_err031026	45891020	0.0977508	136.399	74.2297	1068.26	11.5868	2775.67	9.03725
ren	ren_prostate_chinese_13_tumor_err031024	48484637	0.397104	3.83899	77.1236	2.52948	5.6569	1937.39	8.61833
ren	ren_prostate_chinese_01_normal_err031027	33757535	0.220429	0.240033	5.44584	1.61703	3.34865	6723.35	18.6504
ren	ren_prostate_chinese_02_normal_err031029	42623299	0.387503	1.16505	87.926	0.710407	2.29558	7280.08	27.404
ren	ren_prostate_chinese_03_normal_err031031	46782187	0	3.33837	54.52	11.8431	0.876096	2221.44	19.436
ren	ren_prostate_chinese_04_normal_err031033	50394869	0	9.51093	26.5413	0.942645	2.61755	5668.94	30.1843
ren	ren_prostate_chinese_05_normal_err031035	44482873	0.074345	0.100646	74.0863	1.35092	1.19409	7369.05	29.1326
ren	ren_prostate_chinese_07_normal_err031039	41325867	0.244646	0.893269	15.1063	60.2178	0.700276	4797.31	28.9307
ren	ren_prostate_chinese_08_normal_err031041	45704744	0.0233301	5.80407	37.6296	71.2187	1.02994	2296.58	9.44422
ren	ren_prostate_chinese_09_normal_err031043	47573190	0.183683	1.74474	18.758	5.04781	1.64534	3708.48	9.4199
ren	ren_prostate_chinese_10_normal_err031017	22877987	0	0	2.93306	0.393399	0.742168	2509.34	1.95424
ren	ren_prostate_chinese_11_normal_err031019	48031340	0.0506415	6.96561	39.6317	7.34009	1.47461	1109.72	7.39485
ren	ren_prostate_chinese_13_normal_err031023	34304311	0.517868	0.771302	232.063	2.59993	0.682213	4523.65	8.56801
ren	ren_prostate_chinese_14_normal_err031025	50422506	0.108433	42.1382	113.303	1.25874	24.9847	1322.63	6.51968
kannan	wang_prostate_pca_c02_gsm554076	8628497	0	17.6917	1.54385	0.0641988	2.27817	313.331	15.0272
kannan	wang_prostate_pca_c03_gsm554078	6485199	0	0.847862	4.09555	0.661364	0.289867	356.277	7.56096
kannan	wang_prostate_pca_c05_gsm554080	23142683	0	1.82235	52.3472	209.419	2.32562	688.951	239.561
kannan	wang_prostate_pca_c06_gsm554082	10726232	0	4.20402	9.2821	4.88634	0.34537	237.157	7.64429
kannan	wang_prostate_pca_c07_gsm554084	25251883	0.0575044	0.0375542	158.167	5.83617	10.6652	524.823	22.0044
kannan	wang_prostate_pca_c08_gsm554086	6355745	0	0.0616609	13.4322	9.21191	0.308159	207.133	3.67966
kannan	wang_prostate_pca_c09_gsm554088	5681581	0	11.1998	17.5122	3.91219	2.59721	139.556	16.7615
kannan	wang_prostate_pca_c11_gsm554090	14997496	0	0.657651	22.6403	34.3416	0.571923	445.433	12.2539
kannan	wang_prostate_pca_c13_gsm554092	26044655	0	0.344656	15.5524	0.728323	0.853787	577.256	60.3341
kannan	wang_prostate_pca_c15_gsm554094	28117655	0.0807638	0.595317	24.097	49.8575	1.52876	647.017	12.1762
kannan	wang_prostate_pca_c16_gsm554096	25485514	0	0	20.0869	0.848611	2.15147	1296.28	56.5834
kannan	wang_prostate_pca_c18_gsm554098	27625459	0	0.57609	27.9758	1.26193	0.50763	621.586	45.2072
kannan	wang_prostate_pca_c19_gsm554100	28176813	0.0548103	0.903342	109.288	86.8891	4.43001	1775.81	94.081
kannan	wang_prostate_pca_c23_gsm554102	26137605	0.0496433	1.10741	67.7016	1.35391	1.2924	661.033	14.031
kannan	wang_prostate_pca_c27_gsm554104	26895139	0	0	41.4625	9.42927	1.63882	1359.32	65.8744
kannan	wang_prostate_pca_c29_gsm554106	27556549	0	0	35.5996	2.42518	0.541113	3166.7	39.5808
kannan	wang_prostate_pca_c33_gsm554108	25923403	0	0.181187	12.8982	19.6035	0.934817	1110.27	17.8294
kannan	wang_prostate_pca_c37_gsm554110	13863314	0.0351785	0.00766493	126.063	35.2723	0.632798	532.191	7.03631
kannan	wang_prostate_pca_c39_gsm554112	7241139	0	0.126726	2.61702	0.878506	0.222224	89.2573	2.20576
kannan	wang_prostate_pca_c40_gsm554114	27787371	0.0216633	0.125653	62.4614	6.9981	1.65629	1798.16	18.1741
kannan	wang_prostate_normal_n02_gsm554116	6460472	0	0	2.29888	0	0.547096	126.708	33.0202
kannan	wang_prostate_normal_n03_gsm554118	6313765	0.00849175	0.292732	35.0744	0.412433	0.631901	438.725	26.5254
kannan	wang_prostate_normal_n06_gsm554120	6102856	0	1.27967	2.04749	0.636558	0.248537	313.268	10.2702
kannan	wang_prostate_normal_n08_gsm554122	3811765	0	0	2.68016	6.03462	0.764175	290.396	6.06148
kannan	wang_prostate_normal_n09_gsm554124	4238324	0	1.9313	1.84279	0.643476	0	137.312	2.11514
kannan	wang_prostate_normal_n11_gsm554126	23405485	0	0.41403	13.5447	1.91171	0.254457	4715.79	470.477
kannan	wang_prostate_normal_n13_gsm554128	24408480	0	0.505632	44.6175	0.223558	0.412071	548.267	18.2308
kannan	wang_prostate_normal_n15_gsm554130	23551386	0	0.368263	9.98436	0.864991	0.481633	143.766	21.1825
kannan	wang_prostate_normal_n19_gsm554132	19036653	0	0.748034	30.3813	21.6767	2.05595	314.475	20.3557
kannan	wang_prostate_normal_n23_gsm554134	25259821	0	0	6.73884	0.19318	0.846772	643.381	55.565
pflueger	prostate_wcmc_stid1024_b_SRR341200	52660981	0	0.0253071	40.1768	14.6286	1.24397	1029.3	40.3939
pflueger	prostate_wcmc_stid1043_b_SRR341201	15856897	0	1.24775	8.41041	16.6927	0.333929	141.323	25.7693
pflueger	prostate_wcmc_stid1700_d_SRR341202	60966033	0.0573573	0.176916	170.482	25.4799	0.829442	438.362	195.341
pflueger	prostate_wcmc_stid2525_a_SRR341204	41768795	0.587763	115.422	17.4608	0.0609401	2.13387	399.287	22.4706
pflueger	prostate_wcmc_stid2620_d_SRR341205	84873084	0.755417	12.3411	262.079	778.804	2.36512	2284.34	135.62
pflueger	prostate_wcmc_stid2660_b_SRR341206	30476761	0.0851157	0	190.37	259.874	0.542063	315.027	39.0673
pflueger	prostate_wcmc_stid2661_d_SRR341207	22233445	0	27.9492	16.1443	3.60095	1.73948	759.3	4.19808
pflueger	prostate_wcmc_stid2740_a_SRR341208	42855426	0	7.25049	13.5276	2.28073	3.70113	4169.46	8.96991
pflueger	prostate_wcmc_stid2762_d_SRR341213	44322892	0	2.6062	35.9476	94.1373	1.54507	1981.53	162.077
pflueger	prostate_wcmc_stid2849_d_SRR341214	56181794	0.114891	0.384707	841.16	1.46997	24.4326	1624.99	195.807
pflueger	prostate_wcmc_stid2858_c_SRR341215	47404437	0.0713464	19.6374	9.85688	162.884	5.31068	326.629	22.9044
pflueger	prostate_wcmc_stid2872_d_SRR341216	50051740	0.204657	4.92687	44.1038	723.236	13.2423	3234.06	128.843
pflueger	prostate_wcmc_stid3023_b62_SRR341217	49755303	0	0.134046	22.4346	67.0693	0.894892	946.687	159.478
pflueger	prostate_wcmc_stid3027_b57_SRR341218	50711465	0	11.2119	17.8828	51.6831	34.4044	9831.43	208.654
pflueger	prostate_wcmc_stid3042_h51_SRR341219	24864837	0	0.540356	21.7811	7.81255	2.60493	228.383	7.3346
pflueger	prostate_wcmc_stid3043_b56_SRR341220	22241206	0.0229291	6.65779	10.9583	4.50904	0.212772	171.726	245.215
pflueger	prostate_wcmc_stid3071_b51_SRR341221	65416832	0.600194	7.04223	376.104	0.361273	12.9048	652.613	25.1028
pflueger	prostate_wcmc_stid3127_b56_SRR341222	62388222	0.23461	0.335134	45.2544	641.021	5.0833	1119.82	147.606
pflueger	prostate_wcmc_stid3134_b58_SRR341223	35651609	0.0924238	64.326	150.2	105.249	5.03605	1157.73	58.3837
pflueger	prostate_wcmc_stid410_c_SRR341196	125040868	0	46.889	88.7975	124.222	4.52882	2693.39	165.191
pflueger	prostate_wcmc_stid420_d_SRR341197	51028631	0.946755	3.09289	108.797	1.6858	2.82272	2713.53	345.672
pflueger	prostate_wcmc_stid580_b_SRR341198	61325292	0.213656	0.0274262	58.768	213.677	1.71869	1480.63	89.5117
pflueger	prostate_wcmc_stid581_d_SRR341199	76319197	0	0.481098	60.1077	9.53089	17.4673	9053.04	310.333
pflueger	prostate_wcmc_stid2740_c_SRR341209	52301045	0	68.0388	18.4191	2.89719	2.18261	1479.93	72.0289
pflueger	prostate_wcmc_stid2743_c_SRR341210	53897827	0	65.1668	17.2734	0.042986	3.90819	4189.8	150.806
pflueger	prostate_wcmc_stid2762_a_SRR341212	52702946	0.825625	18.6492	32.6681	0.206182	10.5532	2217.76	123.275

## Sheet: Table S2_Clinical outcomes
Supplementary Table 2: Evaluation of PCGEM1 and PRNCR1 for prostate cancer outcomes across two cohorts
Gene	Outcome	Discovery Cohort					Validation Cohort
		AUC	Wilcox P-value	MFD	KM P-value	MVA P-value	AUC	Wilcox P-value	MFD	KM P-value	MVA P-value
PCGEM1	Biochemical recurrence	0.504982	0.855818	0.985216	0.62451	0.47146	0.519818	0.600263	0.943648	0.0750805	0.544515
PCGEM1	Metastasis	0.54653	0.0677234	0.973969	0.0530096	0.228737	0.553	0.19222	0.927617	0.0173623	0.19848
PCGEM1	Prostate cancer-specific mortality	0.538172	0.18863	0.979176	0.441328	0.997661	0.527071	0.622471	0.967329	0.72204	0.72327
PRNCR1	Biochemical recurrence	0.518345	0.502452	1.0009	0.201081	0.290664	0.505673	0.881527	0.984793	0.233985	0.881403
PRNCR1	Metastasis	0.516312	0.521993	0.998248	0.130496	0.193175	0.516792	0.678302	1.02564	0.180169	0.358429
PRNCR1	Prostate cancer-specific mortality	0.562605	0.030401	0.963748	0.00548682	0.0166587	0.5289	0.590079	1.07113	0.975318	0.103962

## Sheet: Table S3_PCGEM1 exon analysis
Supplementary Table 3: Exon-level analysis of PCGEM1 correlation with clinical outcomes in two cohorts
Exon	Biochemical recurrence endpoint										Progression to metastasis endpoint										Prostate cancer-specific mortality endpoint
	Discovery Cohort					Validation Cohort					Discovery Cohort					Validation Cohort					Discovery Cohort					Validation Cohort
	AUC	Wilcox P-value	MFD	KM P-value	MVA P-value	AUC	Wilcox P-value	MFD	KM P-value	MVA P-value	AUC	Wilcox P-value	MFD	KM P-value	MVA P-value	AUC	Wilcox P-value	MFD	KM P-value	MVA P-value	AUC	Wilcox P-value	MFD	KM P-value	MVA P-value	AUC	Wilcox P-value	MFD	KM P-value	MVA P-value
PCGEM1 - Exon 1	0.542657	0.118851	1.03803	0.0554224	0.0644641	0.501818	0.962422	0.995825	0.986881	0.967807	0.524878	0.328818	0.992454	0.494017	0.416493	0.510458	0.800915	1.00178	0.96622	0.373785	0.511364	0.696411	0.993787	0.441884	0.968966	0.517413	0.746519	1.0648	0.156947	0.476724
PCGEM1 - Exon 2	0.536181	0.185651	0.977927	0.825063	0.657394	0.548655	0.198604	0.929736	0.171363	0.0733263	0.551642	0.0427072	0.959797	0.196339	0.259124	0.53475	0.394671	1.00836	0.47421	0.254336	0.53919	0.176139	0.968147	0.269946	0.633901	0.529997	0.57697	1.07554	0.608834	0.790666
PCGEM1 - Exon 3 (two probesets)	0.542903	0.116736	1.03364	0.101376	0.250845	0.522945	0.546597	1.02223	0.261288	0.433642	0.526529	0.297434	1.01285	0.327373	0.597525	0.516583	0.688882	0.988943	0.942076	0.797819	0.550334	0.0815161	1.01902	0.178229	0.184914	0.505414	0.920693	1.02594	0.612221	0.523859
	0.521702	0.427328	0.993542	0.83218	0.619046	0.535673	0.345558	0.973432	0.294181	0.396491	0.56307	0.0132318	0.976556	0.123144	0.0717349	0.586917	0.0325394	0.940457	0.0200382	0.135227	0.580545	0.00530834	0.96558	0.0309684	0.1431	0.628695	0.0171885	0.937178	0.0731984	0.066712

## Sheet: Table S4_AR MS data
Supplementary Table 4: University of Michigan AR mass-spectrometry results, showing peptides that map to the AR protein.
Peak list format	Mascot generic
Search type	MIS
Mascot version	2.4.1
Database	SwsPrt_15.11
Total sequences	40859
Number of queries	73358
Enzyme	Trypsin
Maximum Missed Cleavages	2
Fixed modifications	Carbamidomethyl (C)
Variable modifications	Acetyl (K),Acetyl (Protein N-term),Oxidation (M)
Peptide Mass Tolerance	1
Peptide Mass Tolerance Units	Da
Fragment Mass Tolerance	0.5
Fragment Mass Tolerance Units	Da
Mass values	Monoisotopic
Instrument type	ESI-TRAP
Isotope error mode	1
Significance threshold	0.01
Max. number of hits	0
Use MudPIT protein scoring	1
Ions score cut-off	20
Include same-set proteins	0
Include sub-set proteins	1
Include unassigned	0
Require bold red	0
Use homology threshold	1
Group protein families	1
UniProt acession	protein description	peptide sequence	pep_score	pep_expect	prot_score	prot_matches_sig	prot_sequences_sig	prot_cover	pep_exp_mz	pep_exp_mr	pep_exp_z	pep_calc_mr	pep_delta	pep_miss
sp|P10275|ANDR_HUMAN	Androgen receptor OS=Homo sapiens GN=AR PE=1 SV=2	YLCASR	20.44	0.83	34320	2134	42	66.6	385.17	768.325	2	768.359	-0.0334	0
sp|P10275|ANDR_HUMAN	Androgen receptor OS=Homo sapiens GN=AR PE=1 SV=2	FYQLTK	20.75	0.35	34320	2134	42	66.6	399.95	797.885	2	798.428	-0.5421	0
sp|P10275|ANDR_HUMAN	Androgen receptor OS=Homo sapiens GN=AR PE=1 SV=2	FYQLTK	21.12	0.64	34320	2134	42	66.6	400	797.985	2	798.428	-0.4421	0
sp|P10275|ANDR_HUMAN	Androgen receptor OS=Homo sapiens GN=AR PE=1 SV=2	FYQLTK	25.64	0.066	34320	2134	42	66.6	400.08	798.145	2	798.428	-0.2821	0
sp|P10275|ANDR_HUMAN	Androgen receptor OS=Homo sapiens GN=AR PE=1 SV=2	FYQLTK	24.1	0.18	34320	2134	42	66.6	400.14	798.265	2	798.428	-0.1621	0
sp|P10275|ANDR_HUMAN	Androgen receptor OS=Homo sapiens GN=AR PE=1 SV=2	FYQLTK	25.19	0.095	34320	2134	42	66.6	400.17	798.325	2	798.428	-0.1021	0
sp|P10275|ANDR_HUMAN	Androgen receptor OS=Homo sapiens GN=AR PE=1 SV=2	FYQLTK	26.79	0.18	34320	2134	42	66.6	400.236	798.458	2	798.428	0.03	0
sp|P10275|ANDR_HUMAN	Androgen receptor OS=Homo sapiens GN=AR PE=1 SV=2	FYQLTK	29	0.052	34320	2134	42	66.6	400.236	798.458	2	798.428	0.03	0
sp|P10275|ANDR_HUMAN	Androgen receptor OS=Homo sapiens GN=AR PE=1 SV=2	FYQLTK	27.6	0.089	34320	2134	42	66.6	400.28	798.545	2	798.428	0.1179	0
sp|P10275|ANDR_HUMAN	Androgen receptor OS=Homo sapiens GN=AR PE=1 SV=2	FYQLTK	27.16	0.12	34320	2134	42	66.6	400.302	798.59	2	798.428	0.1623	0
sp|P10275|ANDR_HUMAN	Androgen receptor OS=Homo sapiens GN=AR PE=1 SV=2	FYQLTK	22.7	0.7	34320	2134	42	66.6	400.351	798.687	2	798.428	0.259	0
sp|P10275|ANDR_HUMAN	Androgen receptor OS=Homo sapiens GN=AR PE=1 SV=2	FYQLTK	22.56	0.22	34320	2134	42	66.6	400.379	798.744	2	798.428	0.3167	0
sp|P10275|ANDR_HUMAN	Androgen receptor OS=Homo sapiens GN=AR PE=1 SV=2	FYQLTK	25.13	0.2	34320	2134	42	66.6	400.4	798.785	2	798.428	0.3579	0
sp|P10275|ANDR_HUMAN	Androgen receptor OS=Homo sapiens GN=AR PE=1 SV=2	FYQLTK	26.91	0.17	34320	2134	42	66.6	400.401	798.788	2	798.428	0.3608	0
sp|P10275|ANDR_HUMAN	Androgen receptor OS=Homo sapiens GN=AR PE=1 SV=2	FYQLTK	26.1	0.11	34320	2134	42	66.6	400.418	798.82	2	798.428	0.3928	0
sp|P10275|ANDR_HUMAN	Androgen receptor OS=Homo sapiens GN=AR PE=1 SV=2	FYQLTK	20.81	0.6	34320	2134	42	66.6	400.43	798.845	2	798.428	0.4179	0
sp|P10275|ANDR_HUMAN	Androgen receptor OS=Homo sapiens GN=AR PE=1 SV=2	FYQLTK	26.55	0.09	34320	2134	42	66.6	400.434	798.853	2	798.428	0.4254	0
sp|P10275|ANDR_HUMAN	Androgen receptor OS=Homo sapiens GN=AR PE=1 SV=2	FYQLTK	31.38	0.08	34320	2134	42	66.6	400.454	798.893	2	798.428	0.4657	0
sp|P10275|ANDR_HUMAN	Androgen receptor OS=Homo sapiens GN=AR PE=1 SV=2	FYQLTK	24.91	0.12	34320	2134	42	66.6	400.77	799.525	2	798.428	1.0979	0
sp|P10275|ANDR_HUMAN	Androgen receptor OS=Homo sapiens GN=AR PE=1 SV=2	FYQLTK	21.89	0.18	34320	2134	42	66.6	400.89	799.765	2	798.428	1.3379	0
sp|P10275|ANDR_HUMAN	Androgen receptor OS=Homo sapiens GN=AR PE=1 SV=2	FYQLTK	26.25	0.12	34320	2134	42	66.6	400.98	799.945	2	798.428	1.5179	0
sp|P10275|ANDR_HUMAN	Androgen receptor OS=Homo sapiens GN=AR PE=1 SV=2	FFDELR	21.44	0.39	34320	2134	42	66.6	413.42	824.825	2	825.402	-0.5767	0
sp|P10275|ANDR_HUMAN	Androgen receptor OS=Homo sapiens GN=AR PE=1 SV=2	FFDELR	20.2	0.75	34320	2134	42	66.6	413.49	824.965	2	825.402	-0.4367	0
sp|P10275|ANDR_HUMAN	Androgen receptor OS=Homo sapiens GN=AR PE=1 SV=2	FFDELR	22.71	1.2	34320	2134	42	66.6	413.5	824.985	2	825.402	-0.4167	0
sp|P10275|ANDR_HUMAN	Androgen receptor OS=Homo sapiens GN=AR PE=1 SV=2	FFDELR	20.42	0.78	34320	2134	42	66.6	413.52	825.025	2	825.402	-0.3767	0
sp|P10275|ANDR_HUMAN	Androgen receptor OS=Homo sapiens GN=AR PE=1 SV=2	FFDELR	21.1	0.41	34320	2134	42	66.6	413.61	825.205	2	825.402	-0.1967	0
sp|P10275|ANDR_HUMAN	Androgen receptor OS=Homo sapiens GN=AR PE=1 SV=2	FFDELR	21.63	0.82	34320	2134	42	66.6	413.66	825.305	2	825.402	-0.0967	0
sp|P10275|ANDR_HUMAN	Androgen receptor OS=Homo sapiens GN=AR PE=1 SV=2	FFDELR	21.21	0.61	34320	2134	42	66.6	413.76	825.505	2	825.402	0.1033	0
sp|P10275|ANDR_HUMAN	Androgen receptor OS=Homo sapiens GN=AR PE=1 SV=2	FFDELR	31.12	0.49	34320	2134	42	66.6	413.833	825.651	2	825.402	0.249	0
sp|P10275|ANDR_HUMAN	Androgen receptor OS=Homo sapiens GN=AR PE=1 SV=2	FFDELR	21.66	0.63	34320	2134	42	66.6	413.861	825.707	2	825.402	0.3048	0
sp|P10275|ANDR_HUMAN	Androgen receptor OS=Homo sapiens GN=AR PE=1 SV=2	FFDELR	26.23	1.4	34320	2134	42	66.6	413.869	825.723	2	825.402	0.3211	0
sp|P10275|ANDR_HUMAN	Androgen receptor OS=Homo sapiens GN=AR PE=1 SV=2	FFDELR	21.74	0.62	34320	2134	42	66.6	413.898	825.781	2	825.402	0.3785	0
sp|P10275|ANDR_HUMAN	Androgen receptor OS=Homo sapiens GN=AR PE=1 SV=2	FFDELR	22.83	1.3	34320	2134	42	66.6	413.963	825.912	2	825.402	0.51	0
sp|P10275|ANDR_HUMAN	Androgen receptor OS=Homo sapiens GN=AR PE=1 SV=2	SFTNVNSR	31.55	0.15	34320	2134	42	66.6	462.56	923.105	2	923.446	-0.3406	0
sp|P10275|ANDR_HUMAN	Androgen receptor OS=Homo sapiens GN=AR PE=1 SV=2	SFTNVNSR	21.4	0.27	34320	2134	42	66.6	462.88	923.745	2	923.446	0.2994	0
sp|P10275|ANDR_HUMAN	Androgen receptor OS=Homo sapiens GN=AR PE=1 SV=2	MYSQCVR	28.85	0.029	34320	2134	42	66.6	472.043	942.071	2	942.405	-0.3338	0
sp|P10275|ANDR_HUMAN	Androgen receptor OS=Homo sapiens GN=AR PE=1 SV=2	MYSQCVR	29.54	0.054	34320	2134	42	66.6	472.043	942.071	2	942.405	-0.3338	0
sp|P10275|ANDR_HUMAN	Androgen receptor OS=Homo sapiens GN=AR PE=1 SV=2	MYSQCVR	27.47	0.053	34320	2134	42	66.6	472.288	942.561	2	942.405	0.1556	0
sp|P10275|ANDR_HUMAN	Androgen receptor OS=Homo sapiens GN=AR PE=1 SV=2	MYSQCVR	23.12	0.086	34320	2134	42	66.6	472.44	942.865	2	942.405	0.4603	0
sp|P10275|ANDR_HUMAN	Androgen receptor OS=Homo sapiens GN=AR PE=1 SV=2	VYPRPPSK	22.95	0.15	34320	2134	42	66.6	472.454	942.893	2	942.529	0.3645	0
sp|P10275|ANDR_HUMAN	Androgen receptor OS=Homo sapiens GN=AR PE=1 SV=2	RFYQLTK	23.05	1.3	34320	2134	42	66.6	478.084	954.154	2	954.529	-0.375	1
sp|P10275|ANDR_HUMAN	Androgen receptor OS=Homo sapiens GN=AR PE=1 SV=2	RFYQLTK	24.87	1.4	34320	2134	42	66.6	478.155	954.295	2	954.529	-0.2333	1
sp|P10275|ANDR_HUMAN	Androgen receptor OS=Homo sapiens GN=AR PE=1 SV=2	RFYQLTK	24.78	1.3	34320	2134	42	66.6	478.155	954.295	2	954.529	-0.2333	1
sp|P10275|ANDR_HUMAN	Androgen receptor OS=Homo sapiens GN=AR PE=1 SV=2	RFYQLTK	24.26	2.5	34320	2134	42	66.6	478.199	954.383	2	954.529	-0.1462	1
sp|P10275|ANDR_HUMAN	Androgen receptor OS=Homo sapiens GN=AR PE=1 SV=2	RFYQLTK	23.15	1.4	34320	2134	42	66.6	478.199	954.383	2	954.529	-0.1462	1
sp|P10275|ANDR_HUMAN	Androgen receptor OS=Homo sapiens GN=AR PE=1 SV=2	RFYQLTK	21.36	1.2	34320	2134	42	66.6	478.22	954.425	2	954.529	-0.1032	1
sp|P10275|ANDR_HUMAN	Androgen receptor OS=Homo sapiens GN=AR PE=1 SV=2	RFYQLTK	25.36	0.61	34320	2134	42	66.6	478.36	954.705	2	954.529	0.1768	1
sp|P10275|ANDR_HUMAN	Androgen receptor OS=Homo sapiens GN=AR PE=1 SV=2	RFYQLTK	20.53	1.3	34320	2134	42	66.6	478.369	954.723	2	954.529	0.1944	1
sp|P10275|ANDR_HUMAN	Androgen receptor OS=Homo sapiens GN=AR PE=1 SV=2	RFYQLTK	20.95	1.6	34320	2134	42	66.6	478.38	954.745	2	954.529	0.2168	1
sp|P10275|ANDR_HUMAN	Androgen receptor OS=Homo sapiens GN=AR PE=1 SV=2	RFYQLTK	27.15	1.4	34320	2134	42	66.6	478.385	954.754	2	954.529	0.2257	1
sp|P10275|ANDR_HUMAN	Androgen receptor OS=Homo sapiens GN=AR PE=1 SV=2	RFYQLTK	23.25	1.3	34320	2134	42	66.6	478.44	954.865	2	954.529	0.3368	1
sp|P10275|ANDR_HUMAN	Androgen receptor OS=Homo sapiens GN=AR PE=1 SV=2	RFYQLTK	22.95	3.7	34320	2134	42	66.6	478.493	954.971	2	954.529	0.4424	1
sp|P10275|ANDR_HUMAN	Androgen receptor OS=Homo sapiens GN=AR PE=1 SV=2	RFYQLTK	20.37	4.4	34320	2134	42	66.6	478.516	955.018	2	954.529	0.4891	1
sp|P10275|ANDR_HUMAN	Androgen receptor OS=Homo sapiens GN=AR PE=1 SV=2	RFYQLTK	20.7	2.7	34320	2134	42	66.6	478.52	955.026	2	954.529	0.4973	1
sp|P10275|ANDR_HUMAN	Androgen receptor OS=Homo sapiens GN=AR PE=1 SV=2	RFYQLTK	25.51	1.3	34320	2134	42	66.6	478.522	955.029	2	954.529	0.5003	1
sp|P10275|ANDR_HUMAN	Androgen receptor OS=Homo sapiens GN=AR PE=1 SV=2	RFYQLTK	25.85	0.84	34320	2134	42	66.6	478.537	955.06	2	954.529	0.5312	1
sp|P10275|ANDR_HUMAN	Androgen receptor OS=Homo sapiens GN=AR PE=1 SV=2	RFYQLTK	28.48	1	34320	2134	42	66.6	478.539	955.063	2	954.529	0.534	1
sp|P10275|ANDR_HUMAN	Androgen receptor OS=Homo sapiens GN=AR PE=1 SV=2	RFYQLTK	20.39	1.2	34320	2134	42	66.6	478.54	955.065	2	954.529	0.5368	1
sp|P10275|ANDR_HUMAN	Androgen receptor OS=Homo sapiens GN=AR PE=1 SV=2	MYSQCVR	34.82	0.016	34320	2134	42	66.6	480.19	958.365	2	958.4	-0.0346	0
sp|P10275|ANDR_HUMAN	Androgen receptor OS=Homo sapiens GN=AR PE=1 SV=2	MYSQCVR	39.04	0.079	34320	2134	42	66.6	480.39	958.765	2	958.4	0.3654	0
sp|P10275|ANDR_HUMAN	Androgen receptor OS=Homo sapiens GN=AR PE=1 SV=2	MYSQCVR	26.78	0.14	34320	2134	42	66.6	480.42	958.825	2	958.4	0.4254	0
sp|P10275|ANDR_HUMAN	Androgen receptor OS=Homo sapiens GN=AR PE=1 SV=2	MYSQCVR	40.41	0.12	34320	2134	42	66.6	481.03	960.045	2	958.4	1.6454	0
sp|P10275|ANDR_HUMAN	Androgen receptor OS=Homo sapiens GN=AR PE=1 SV=2	GSLLDDSAGK	22.29	0.2	34320	2134	42	66.6	481.27	960.525	2	961.472	-0.9462	0
sp|P10275|ANDR_HUMAN	Androgen receptor OS=Homo sapiens GN=AR PE=1 SV=2	GSLLDDSAGK	29.64	1.5	34320	2134	42	66.6	481.44	960.865	2	961.472	-0.6062	0
sp|P10275|ANDR_HUMAN	Androgen receptor OS=Homo sapiens GN=AR PE=1 SV=2	GSLLDDSAGK	20.76	0.59	34320	2134	42	66.6	481.54	961.065	2	961.472	-0.4062	0
sp|P10275|ANDR_HUMAN	Androgen receptor OS=Homo sapiens GN=AR PE=1 SV=2	GSLLDDSAGK	28.13	1.4	34320	2134	42	66.6	481.55	961.085	2	961.472	-0.3862	0
sp|P10275|ANDR_HUMAN	Androgen receptor OS=Homo sapiens GN=AR PE=1 SV=2	GSLLDDSAGK	37.17	0.16	34320	2134	42	66.6	481.56	961.105	2	961.472	-0.3662	0
sp|P10275|ANDR_HUMAN	Androgen receptor OS=Homo sapiens GN=AR PE=1 SV=2	GSLLDDSAGK	21.04	0.33	34320	2134	42	66.6	481.57	961.125	2	961.472	-0.3462	0
sp|P10275|ANDR_HUMAN	Androgen receptor OS=Homo sapiens GN=AR PE=1 SV=2	GSLLDDSAGK	27.3	0.081	34320	2134	42	66.6	481.589	961.163	2	961.472	-0.3083	0
sp|P10275|ANDR_HUMAN	Androgen receptor OS=Homo sapiens GN=AR PE=1 SV=2	GSLLDDSAGK	22.57	0.19	34320	2134	42	66.6	481.59	961.165	2	961.472	-0.3062	0
sp|P10275|ANDR_HUMAN	Androgen receptor OS=Homo sapiens GN=AR PE=1 SV=2	GSLLDDSAGK	34.27	0.12	34320	2134	42	66.6	481.608	961.201	2	961.472	-0.2702	0
sp|P10275|ANDR_HUMAN	Androgen receptor OS=Homo sapiens GN=AR PE=1 SV=2	GSLLDDSAGK	27.73	0.074	34320	2134	42	66.6	481.608	961.201	2	961.472	-0.2702	0
sp|P10275|ANDR_HUMAN	Androgen receptor OS=Homo sapiens GN=AR PE=1 SV=2	GSLLDDSAGK	22.65	0.23	34320	2134	42	66.6	481.61	961.205	2	961.472	-0.2662	0
sp|P10275|ANDR_HUMAN	Androgen receptor OS=Homo sapiens GN=AR PE=1 SV=2	GSLLDDSAGK	26.62	0.17	34320	2134	42	66.6	481.61	961.205	2	961.472	-0.2662	0
sp|P10275|ANDR_HUMAN	Androgen receptor OS=Homo sapiens GN=AR PE=1 SV=2	GSLLDDSAGK	29.5	0.084	34320	2134	42	66.6	481.64	961.266	2	961.472	-0.206	0
sp|P10275|ANDR_HUMAN	Androgen receptor OS=Homo sapiens GN=AR PE=1 SV=2	GSLLDDSAGK	31.42	0.069	34320	2134	42	66.6	481.653	961.292	2	961.472	-0.1799	0
sp|P10275|ANDR_HUMAN	Androgen receptor OS=Homo sapiens GN=AR PE=1 SV=2	GSLLDDSAGK	31.36	0.45	34320	2134	42	66.6	481.653	961.292	2	961.472	-0.1799	0
sp|P10275|ANDR_HUMAN	Androgen receptor OS=Homo sapiens GN=AR PE=1 SV=2	GSLLDDSAGK	31.59	0.13	34320	2134	42	66.6	481.67	961.325	2	961.472	-0.1462	0
sp|P10275|ANDR_HUMAN	Androgen receptor OS=Homo sapiens GN=AR PE=1 SV=2	GSLLDDSAGK	22.81	0.28	34320	2134	42	66.6	481.68	961.345	2	961.472	-0.1262	0
sp|P10275|ANDR_HUMAN	Androgen receptor OS=Homo sapiens GN=AR PE=1 SV=2	GSLLDDSAGK	26	0.17	34320	2134	42	66.6	481.69	961.365	2	961.472	-0.1062	0
sp|P10275|ANDR_HUMAN	Androgen receptor OS=Homo sapiens GN=AR PE=1 SV=2	GSLLDDSAGK	24.77	0.11	34320	2134	42	66.6	481.72	961.425	2	961.472	-0.0462	0
sp|P10275|ANDR_HUMAN	Androgen receptor OS=Homo sapiens GN=AR PE=1 SV=2	GSLLDDSAGK	39.95	0.018	34320	2134	42	66.6	481.74	961.466	2	961.472	-0.0057	0
sp|P10275|ANDR_HUMAN	Androgen receptor OS=Homo sapiens GN=AR PE=1 SV=2	GSLLDDSAGK	30.88	0.041	34320	2134	42	66.6	481.86	961.705	2	961.472	0.2338	0
sp|P10275|ANDR_HUMAN	Androgen receptor OS=Homo sapiens GN=AR PE=1 SV=2	GSLLDDSAGK	26.04	0.14	34320	2134	42	66.6	481.865	961.716	2	961.472	0.2444	0
sp|P10275|ANDR_HUMAN	Androgen receptor OS=Homo sapiens GN=AR PE=1 SV=2	GSLLDDSAGK	36.36	0.036	34320	2134	42	66.6	481.87	961.726	2	961.472	0.2545	0
sp|P10275|ANDR_HUMAN	Androgen receptor OS=Homo sapiens GN=AR PE=1 SV=2	GSLLDDSAGK	25.52	0.11	34320	2134	42	66.6	481.88	961.745	2	961.472	0.2738	0
sp|P10275|ANDR_HUMAN	Androgen receptor OS=Homo sapiens GN=AR PE=1 SV=2	GSLLDDSAGK	33.48	0.043	34320	2134	42	66.6	481.885	961.755	2	961.472	0.2837	0
sp|P10275|ANDR_HUMAN	Androgen receptor OS=Homo sapiens GN=AR PE=1 SV=2	GSLLDDSAGK	22.76	0.75	34320	2134	42	66.6	481.891	961.767	2	961.472	0.2953	0
sp|P10275|ANDR_HUMAN	Androgen receptor OS=Homo sapiens GN=AR PE=1 SV=2	GSLLDDSAGK	32.33	0.33	34320	2134	42	66.6	481.896	961.778	2	961.472	0.3067	0
sp|P10275|ANDR_HUMAN	Androgen receptor OS=Homo sapiens GN=AR PE=1 SV=2	GSLLDDSAGK	20.16	0.45	34320	2134	42	66.6	481.911	961.808	2	961.472	0.336	0
sp|P10275|ANDR_HUMAN	Androgen receptor OS=Homo sapiens GN=AR PE=1 SV=2	GSLLDDSAGK	36.69	0.19	34320	2134	42	66.6	481.916	961.817	2	961.472	0.3449	0
sp|P10275|ANDR_HUMAN	Androgen receptor OS=Homo sapiens GN=AR PE=1 SV=2	GSLLDDSAGK	31.02	0.45	34320	2134	42	66.6	481.92	961.825	2	961.472	0.3538	0
sp|P10275|ANDR_HUMAN	Androgen receptor OS=Homo sapiens GN=AR PE=1 SV=2	GSLLDDSAGK	41.36	0.029	34320	2134	42	66.6	481.933	961.851	2	961.472	0.3792	0
sp|P10275|ANDR_HUMAN	Androgen receptor OS=Homo sapiens GN=AR PE=1 SV=2	GSLLDDSAGK	40.45	0.01	34320	2134	42	66.6	481.933	961.852	2	961.472	0.3808	0
sp|P10275|ANDR_HUMAN	Androgen receptor OS=Homo sapiens GN=AR PE=1 SV=2	GSLLDDSAGK	46.67	0.019	34320	2134	42	66.6	481.933	961.852	2	961.472	0.3808	0
sp|P10275|ANDR_HUMAN	Androgen receptor OS=Homo sapiens GN=AR PE=1 SV=2	GSLLDDSAGK	20.83	0.62	34320	2134	42	66.6	481.94	961.866	2	961.472	0.3942	0
sp|P10275|ANDR_HUMAN	Androgen receptor OS=Homo sapiens GN=AR PE=1 SV=2	GSLLDDSAGK	34.63	0.021	34320	2134	42	66.6	481.95	961.885	2	961.472	0.4138	0
sp|P10275|ANDR_HUMAN	Androgen receptor OS=Homo sapiens GN=AR PE=1 SV=2	GSLLDDSAGK	47.58	0.0034	34320	2134	42	66.6	481.95	961.886	2	961.472	0.4147	0
sp|P10275|ANDR_HUMAN	Androgen receptor OS=Homo sapiens GN=AR PE=1 SV=2	GSLLDDSAGK	22.19	0.33	34320	2134	42	66.6	481.961	961.908	2	961.472	0.4361	0
sp|P10275|ANDR_HUMAN	Androgen receptor OS=Homo sapiens GN=AR PE=1 SV=2	GSLLDDSAGK	39.38	0.012	34320	2134	42	66.6	481.961	961.908	2	961.472	0.4361	0
sp|P10275|ANDR_HUMAN	Androgen receptor OS=Homo sapiens GN=AR PE=1 SV=2	GSLLDDSAGK	20.17	0.22	34320	2134	42	66.6	481.97	961.925	2	961.472	0.4538	0
sp|P10275|ANDR_HUMAN	Androgen receptor OS=Homo sapiens GN=AR PE=1 SV=2	GSLLDDSAGK	23.03	0.29	34320	2134	42	66.6	482	961.985	2	961.472	0.5138	0
sp|P10275|ANDR_HUMAN	Androgen receptor OS=Homo sapiens GN=AR PE=1 SV=2	GSLLDDSAGK	26.79	0.46	34320	2134	42	66.6	482.004	961.993	2	961.472	0.5211	0
sp|P10275|ANDR_HUMAN	Androgen receptor OS=Homo sapiens GN=AR PE=1 SV=2	GSLLDDSAGK	53.86	0.00048	34320	2134	42	66.6	482.004	961.993	2	961.472	0.5211	0
sp|P10275|ANDR_HUMAN	Androgen receptor OS=Homo sapiens GN=AR PE=1 SV=2	GSLLDDSAGK	22.22	0.7	34320	2134	42	66.6	482.02	962.025	2	961.472	0.5538	0
sp|P10275|ANDR_HUMAN	Androgen receptor OS=Homo sapiens GN=AR PE=1 SV=2	GSLLDDSAGK	24.6	0.27	34320	2134	42	66.6	482.03	962.045	2	961.472	0.5738	0
sp|P10275|ANDR_HUMAN	Androgen receptor OS=Homo sapiens GN=AR PE=1 SV=2	GSLLDDSAGK	21.01	0.47	34320	2134	42	66.6	482.03	962.045	2	961.472	0.5738	0
sp|P10275|ANDR_HUMAN	Androgen receptor OS=Homo sapiens GN=AR PE=1 SV=2	GSLLDDSAGK	26.19	0.28	34320	2134	42	66.6	482.04	962.065	2	961.472	0.5938	0
sp|P10275|ANDR_HUMAN	Androgen receptor OS=Homo sapiens GN=AR PE=1 SV=2	GSLLDDSAGK	24.58	0.11	34320	2134	42	66.6	482.04	962.065	2	961.472	0.5938	0
sp|P10275|ANDR_HUMAN	Androgen receptor OS=Homo sapiens GN=AR PE=1 SV=2	GSLLDDSAGK	26.34	0.49	34320	2134	42	66.6	482.05	962.085	2	961.472	0.6138	0
sp|P10275|ANDR_HUMAN	Androgen receptor OS=Homo sapiens GN=AR PE=1 SV=2	GSLLDDSAGK	22.72	0.21	34320	2134	42	66.6	482.1	962.185	2	961.472	0.7138	0
sp|P10275|ANDR_HUMAN	Androgen receptor OS=Homo sapiens GN=AR PE=1 SV=2	GSLLDDSAGK	28.36	0.057	34320	2134	42	66.6	482.11	962.205	2	961.472	0.7338	0
sp|P10275|ANDR_HUMAN	Androgen receptor OS=Homo sapiens GN=AR PE=1 SV=2	GSLLDDSAGK	20.67	0.88	34320	2134	42	66.6	482.13	962.245	2	961.472	0.7738	0
sp|P10275|ANDR_HUMAN	Androgen receptor OS=Homo sapiens GN=AR PE=1 SV=2	GSLLDDSAGK	33.44	0.014	34320	2134	42	66.6	482.26	962.505	2	961.472	1.0338	0
sp|P10275|ANDR_HUMAN	Androgen receptor OS=Homo sapiens GN=AR PE=1 SV=2	GSLLDDSAGK	24.17	0.19	34320	2134	42	66.6	482.45	962.885	2	961.472	1.4138	0
sp|P10275|ANDR_HUMAN	Androgen receptor OS=Homo sapiens GN=AR PE=1 SV=2	GSLLDDSAGK	23.97	0.26	34320	2134	42	66.6	482.51	963.005	2	961.472	1.5338	0
sp|P10275|ANDR_HUMAN	Androgen receptor OS=Homo sapiens GN=AR PE=1 SV=2	GSLLDDSAGK	23.89	0.16	34320	2134	42	66.6	482.54	963.065	2	961.472	1.5938	0
sp|P10275|ANDR_HUMAN	Androgen receptor OS=Homo sapiens GN=AR PE=1 SV=2	MEVQLGLGR	23.36	0.14	34320	2134	42	66.6	501.49	1000.97	2	1001.53	-0.5673	0
sp|P10275|ANDR_HUMAN	Androgen receptor OS=Homo sapiens GN=AR PE=1 SV=2	MEVQLGLGR	56.81	0.0012	34320	2134	42	66.6	501.54	1001.07	2	1001.53	-0.4673	0
sp|P10275|ANDR_HUMAN	Androgen receptor OS=Homo sapiens GN=AR PE=1 SV=2	MEVQLGLGR	46.94	0.0032	34320	2134	42	66.6	501.6	1001.19	2	1001.53	-0.3473	0
sp|P10275|ANDR_HUMAN	Androgen receptor OS=Homo sapiens GN=AR PE=1 SV=2	MEVQLGLGR	42.01	0.018	34320	2134	42	66.6	501.65	1001.29	2	1001.53	-0.2473	0
sp|P10275|ANDR_HUMAN	Androgen receptor OS=Homo sapiens GN=AR PE=1 SV=2	MEVQLGLGR	35.07	0.043	34320	2134	42	66.6	501.68	1001.35	2	1001.53	-0.1873	0
sp|P10275|ANDR_HUMAN	Androgen receptor OS=Homo sapiens GN=AR PE=1 SV=2	MEVQLGLGR	55.99	0.0011	34320	2134	42	66.6	501.7	1001.39	2	1001.53	-0.1473	0
sp|P10275|ANDR_HUMAN	Androgen receptor OS=Homo sapiens GN=AR PE=1 SV=2	MEVQLGLGR	28.54	0.053	34320	2134	42	66.6	501.7	1001.39	2	1001.53	-0.1473	0
sp|P10275|ANDR_HUMAN	Androgen receptor OS=Homo sapiens GN=AR PE=1 SV=2	MEVQLGLGR	36.27	0.013	34320	2134	42	66.6	501.85	1001.69	2	1001.53	0.1527	0
sp|P10275|ANDR_HUMAN	Androgen receptor OS=Homo sapiens GN=AR PE=1 SV=2	MEVQLGLGR	41.03	0.042	34320	2134	42	66.6	501.91	1001.81	2	1001.53	0.2727	0
sp|P10275|ANDR_HUMAN	Androgen receptor OS=Homo sapiens GN=AR PE=1 SV=2	MEVQLGLGR	56.11	0.0023	34320	2134	42	66.6	501.95	1001.89	2	1001.53	0.3527	0
sp|P10275|ANDR_HUMAN	Androgen receptor OS=Homo sapiens GN=AR PE=1 SV=2	MEVQLGLGR	33.33	0.22	34320	2134	42	66.6	502	1001.99	2	1001.53	0.4527	0
sp|P10275|ANDR_HUMAN	Androgen receptor OS=Homo sapiens GN=AR PE=1 SV=2	MEVQLGLGR	43.51	0.014	34320	2134	42	66.6	502.09	1002.17	2	1001.53	0.6327	0
sp|P10275|ANDR_HUMAN	Androgen receptor OS=Homo sapiens GN=AR PE=1 SV=2	MEVQLGLGR	40.46	0.0073	34320	2134	42	66.6	502.42	1002.83	2	1001.53	1.2927	0
sp|P10275|ANDR_HUMAN	Androgen receptor OS=Homo sapiens GN=AR PE=1 SV=2	MEVQLGLGR	62.74	0.0013	34320	2134	42	66.6	502.52	1003.03	2	1001.53	1.4927	0
sp|P10275|ANDR_HUMAN	Androgen receptor OS=Homo sapiens GN=AR PE=1 SV=2	MEVQLGLGR	52.11	0.0014	34320	2134	42	66.6	502.58	1003.15	2	1001.53	1.6127	0
sp|P10275|ANDR_HUMAN	Androgen receptor OS=Homo sapiens GN=AR PE=1 SV=2	EVIQNPGPR	28.69	0.11	34320	2134	42	66.6	505	1007.99	2	1008.54	-0.5498	0
sp|P10275|ANDR_HUMAN	Androgen receptor OS=Homo sapiens GN=AR PE=1 SV=2	EVIQNPGPR	32.17	0.075	34320	2134	42	66.6	505.023	1008.03	2	1008.54	-0.503	0
sp|P10275|ANDR_HUMAN	Androgen receptor OS=Homo sapiens GN=AR PE=1 SV=2	EVIQNPGPR	40.03	0.073	34320	2134	42	66.6	505.055	1008.1	2	1008.54	-0.4387	0
sp|P10275|ANDR_HUMAN	Androgen receptor OS=Homo sapiens GN=AR PE=1 SV=2	EVIQNPGPR	30	0.12	34320	2134	42	66.6	505.055	1008.1	2	1008.54	-0.4387	0
sp|P10275|ANDR_HUMAN	Androgen receptor OS=Homo sapiens GN=AR PE=1 SV=2	EVIQNPGPR	31.22	0.094	34320	2134	42	66.6	505.07	1008.13	2	1008.54	-0.4098	0
sp|P10275|ANDR_HUMAN	Androgen receptor OS=Homo sapiens GN=AR PE=1 SV=2	EVIQNPGPR	26.93	0.13	34320	2134	42	66.6	505.13	1008.25	2	1008.54	-0.2898	0
sp|P10275|ANDR_HUMAN	Androgen receptor OS=Homo sapiens GN=AR PE=1 SV=2	EVIQNPGPR	30.83	0.14	34320	2134	42	66.6	505.14	1008.27	2	1008.54	-0.2698	0
sp|P10275|ANDR_HUMAN	Androgen receptor OS=Homo sapiens GN=AR PE=1 SV=2	EVIQNPGPR	33.73	0.11	34320	2134	42	66.6	505.14	1008.27	2	1008.54	-0.2698	0
sp|P10275|ANDR_HUMAN	Androgen receptor OS=Homo sapiens GN=AR PE=1 SV=2	EVIQNPGPR	32.73	0.14	34320	2134	42	66.6	505.17	1008.33	2	1008.54	-0.2098	0
sp|P10275|ANDR_HUMAN	Androgen receptor OS=Homo sapiens GN=AR PE=1 SV=2	EVIQNPGPR	33.24	0.13	34320	2134	42	66.6	505.18	1008.35	2	1008.54	-0.1898	0
sp|P10275|ANDR_HUMAN	Androgen receptor OS=Homo sapiens GN=AR PE=1 SV=2	EVIQNPGPR	29.87	0.1	34320	2134	42	66.6	505.196	1008.38	2	1008.54	-0.1573	0
sp|P10275|ANDR_HUMAN	Androgen receptor OS=Homo sapiens GN=AR PE=1 SV=2	EVIQNPGPR	38.97	0.082	34320	2134	42	66.6	505.196	1008.38	2	1008.54	-0.1573	0
sp|P10275|ANDR_HUMAN	Androgen receptor OS=Homo sapiens GN=AR PE=1 SV=2	EVIQNPGPR	28.1	0.14	34320	2134	42	66.6	505.2	1008.39	2	1008.54	-0.1498	0
sp|P10275|ANDR_HUMAN	Androgen receptor OS=Homo sapiens GN=AR PE=1 SV=2	EVIQNPGPR	40.05	0.073	34320	2134	42	66.6	505.217	1008.42	2	1008.54	-0.1157	0
sp|P10275|ANDR_HUMAN	Androgen receptor OS=Homo sapiens GN=AR PE=1 SV=2	EVIQNPGPR	30.08	0.13	34320	2134	42	66.6	505.217	1008.42	2	1008.54	-0.1157	0
sp|P10275|ANDR_HUMAN	Androgen receptor OS=Homo sapiens GN=AR PE=1 SV=2	EVIQNPGPR	32.24	0.061	34320	2134	42	66.6	505.22	1008.43	2	1008.54	-0.1098	0
sp|P10275|ANDR_HUMAN	Androgen receptor OS=Homo sapiens GN=AR PE=1 SV=2	EVIQNPGPR	25.85	0.69	34320	2134	42	66.6	505.233	1008.45	2	1008.54	-0.0834	0
sp|P10275|ANDR_HUMAN	Androgen receptor OS=Homo sapiens GN=AR PE=1 SV=2	EVIQNPGPR	35.34	0.098	34320	2134	42	66.6	505.24	1008.47	2	1008.54	-0.0698	0
sp|P10275|ANDR_HUMAN	Androgen receptor OS=Homo sapiens GN=AR PE=1 SV=2	EVIQNPGPR	31.86	0.09	34320	2134	42	66.6	505.252	1008.49	2	1008.54	-0.0462	0
sp|P10275|ANDR_HUMAN	Androgen receptor OS=Homo sapiens GN=AR PE=1 SV=2	EVIQNPGPR	35.99	0.11	34320	2134	42	66.6	505.252	1008.49	2	1008.54	-0.0462	0
sp|P10275|ANDR_HUMAN	Androgen receptor OS=Homo sapiens GN=AR PE=1 SV=2	EVIQNPGPR	26.04	0.21	34320	2134	42	66.6	505.252	1008.49	2	1008.54	-0.0462	0
sp|P10275|ANDR_HUMAN	Androgen receptor OS=Homo sapiens GN=AR PE=1 SV=2	EVIQNPGPR	27.38	0.16	34320	2134	42	66.6	505.26	1008.51	2	1008.54	-0.0299	0
sp|P10275|ANDR_HUMAN	Androgen receptor OS=Homo sapiens GN=AR PE=1 SV=2	EVIQNPGPR	26.5	0.33	34320	2134	42	66.6	505.26	1008.51	2	1008.54	-0.0298	0
sp|P10275|ANDR_HUMAN	Androgen receptor OS=Homo sapiens GN=AR PE=1 SV=2	EVIQNPGPR	24.79	0.16	34320	2134	42	66.6	505.269	1008.52	2	1008.54	-0.0112	0
sp|P10275|ANDR_HUMAN	Androgen receptor OS=Homo sapiens GN=AR PE=1 SV=2	EVIQNPGPR	30.33	0.094	34320	2134	42	66.6	505.29	1008.57	2	1008.54	0.0302	0
sp|P10275|ANDR_HUMAN	Androgen receptor OS=Homo sapiens GN=AR PE=1 SV=2	EVIQNPGPR	28.96	0.14	34320	2134	42	66.6	505.33	1008.65	2	1008.54	0.1102	0
sp|P10275|ANDR_HUMAN	Androgen receptor OS=Homo sapiens GN=AR PE=1 SV=2	EVIQNPGPR	29.27	0.15	34320	2134	42	66.6	505.34	1008.67	2	1008.54	0.1302	0
sp|P10275|ANDR_HUMAN	Androgen receptor OS=Homo sapiens GN=AR PE=1 SV=2	EVIQNPGPR	31.8	0.2	34320	2134	42	66.6	505.39	1008.77	2	1008.54	0.2302	0
sp|P10275|ANDR_HUMAN	Androgen receptor OS=Homo sapiens GN=AR PE=1 SV=2	EVIQNPGPR	33.77	0.13	34320	2134	42	66.6	505.4	1008.79	2	1008.54	0.2502	0
sp|P10275|ANDR_HUMAN	Androgen receptor OS=Homo sapiens GN=AR PE=1 SV=2	EVIQNPGPR	23.64	0.25	34320	2134	42	66.6	505.42	1008.83	2	1008.54	0.2902	0
sp|P10275|ANDR_HUMAN	Androgen receptor OS=Homo sapiens GN=AR PE=1 SV=2	EVIQNPGPR	28.81	0.27	34320	2134	42	66.6	505.42	1008.83	2	1008.54	0.2902	0
sp|P10275|ANDR_HUMAN	Androgen receptor OS=Homo sapiens GN=AR PE=1 SV=2	EVIQNPGPR	33.28	0.11	34320	2134	42	66.6	505.424	1008.83	2	1008.54	0.2973	0
sp|P10275|ANDR_HUMAN	Androgen receptor OS=Homo sapiens GN=AR PE=1 SV=2	EVIQNPGPR	23.97	0.11	34320	2134	42	66.6	505.43	1008.85	2	1008.54	0.3108	0
sp|P10275|ANDR_HUMAN	Androgen receptor OS=Homo sapiens GN=AR PE=1 SV=2	EVIQNPGPR	26.72	0.15	34320	2134	42	66.6	505.44	1008.87	2	1008.54	0.3302	0
sp|P10275|ANDR_HUMAN	Androgen receptor OS=Homo sapiens GN=AR PE=1 SV=2	EVIQNPGPR	33.84	0.17	34320	2134	42	66.6	505.44	1008.87	2	1008.54	0.3302	0
sp|P10275|ANDR_HUMAN	Androgen receptor OS=Homo sapiens GN=AR PE=1 SV=2	EVIQNPGPR	27.11	0.32	34320	2134	42	66.6	505.46	1008.91	2	1008.54	0.3702	0
sp|P10275|ANDR_HUMAN	Androgen receptor OS=Homo sapiens GN=AR PE=1 SV=2	EVIQNPGPR	36.62	0.084	34320	2134	42	66.6	505.47	1008.93	2	1008.54	0.3902	0
sp|P10275|ANDR_HUMAN	Androgen receptor OS=Homo sapiens GN=AR PE=1 SV=2	EVIQNPGPR	45.35	0.065	34320	2134	42	66.6	505.47	1008.93	2	1008.54	0.3902	0
sp|P10275|ANDR_HUMAN	Androgen receptor OS=Homo sapiens GN=AR PE=1 SV=2	EVIQNPGPR	21.57	0.26	34320	2134	42	66.6	505.47	1008.93	2	1008.54	0.3902	0
sp|P10275|ANDR_HUMAN	Androgen receptor OS=Homo sapiens GN=AR PE=1 SV=2	EVIQNPGPR	25.74	0.26	34320	2134	42	66.6	505.47	1008.93	2	1008.54	0.3902	0
sp|P10275|ANDR_HUMAN	Androgen receptor OS=Homo sapiens GN=AR PE=1 SV=2	EVIQNPGPR	35.81	0.16	34320	2134	42	66.6	505.47	1008.93	2	1008.54	0.3902	0
sp|P10275|ANDR_HUMAN	Androgen receptor OS=Homo sapiens GN=AR PE=1 SV=2	EVIQNPGPR	46.98	0.014	34320	2134	42	66.6	505.475	1008.93	2	1008.54	0.3996	0
sp|P10275|ANDR_HUMAN	Androgen receptor OS=Homo sapiens GN=AR PE=1 SV=2	EVIQNPGPR	26.49	0.3	34320	2134	42	66.6	505.475	1008.94	2	1008.54	0.4008	0
sp|P10275|ANDR_HUMAN	Androgen receptor OS=Homo sapiens GN=AR PE=1 SV=2	EVIQNPGPR	31.36	0.27	34320	2134	42	66.6	505.48	1008.95	2	1008.54	0.4102	0
sp|P10275|ANDR_HUMAN	Androgen receptor OS=Homo sapiens GN=AR PE=1 SV=2	EVIQNPGPR	38.72	0.12	34320	2134	42	66.6	505.48	1008.95	2	1008.54	0.4102	0
sp|P10275|ANDR_HUMAN	Androgen receptor OS=Homo sapiens GN=AR PE=1 SV=2	EVIQNPGPR	32.78	0.17	34320	2134	42	66.6	505.486	1008.96	2	1008.54	0.422	0
sp|P10275|ANDR_HUMAN	Androgen receptor OS=Homo sapiens GN=AR PE=1 SV=2	EVIQNPGPR	33.58	0.18	34320	2134	42	66.6	505.49	1008.97	2	1008.54	0.4302	0
sp|P10275|ANDR_HUMAN	Androgen receptor OS=Homo sapiens GN=AR PE=1 SV=2	EVIQNPGPR	33.8	0.11	34320	2134	42	66.6	505.49	1008.97	2	1008.54	0.4302	0
sp|P10275|ANDR_HUMAN	Androgen receptor OS=Homo sapiens GN=AR PE=1 SV=2	EVIQNPGPR	30.12	0.13	34320	2134	42	66.6	505.496	1008.98	2	1008.54	0.4418	0
sp|P10275|ANDR_HUMAN	Androgen receptor OS=Homo sapiens GN=AR PE=1 SV=2	EVIQNPGPR	31.92	0.15	34320	2134	42	66.6	505.499	1008.98	2	1008.54	0.4486	0
sp|P10275|ANDR_HUMAN	Androgen receptor OS=Homo sapiens GN=AR PE=1 SV=2	EVIQNPGPR	29.75	0.16	34320	2134	42	66.6	505.5	1008.99	2	1008.54	0.4502	0
sp|P10275|ANDR_HUMAN	Androgen receptor OS=Homo sapiens GN=AR PE=1 SV=2	EVIQNPGPR	32.45	0.14	34320	2134	42	66.6	505.506	1009	2	1008.54	0.4631	0
sp|P10275|ANDR_HUMAN	Androgen receptor OS=Homo sapiens GN=AR PE=1 SV=2	EVIQNPGPR	20.63	0.19	34320	2134	42	66.6	505.51	1009.01	2	1008.54	0.4702	0
sp|P10275|ANDR_HUMAN	Androgen receptor OS=Homo sapiens GN=AR PE=1 SV=2	EVIQNPGPR	32.85	0.14	34320	2134	42	66.6	505.51	1009.01	2	1008.54	0.4702	0
sp|P10275|ANDR_HUMAN	Androgen receptor OS=Homo sapiens GN=AR PE=1 SV=2	EVIQNPGPR	20.07	0.25	34320	2134	42	66.6	505.51	1009.01	2	1008.54	0.4702	0
sp|P10275|ANDR_HUMAN	Androgen receptor OS=Homo sapiens GN=AR PE=1 SV=2	EVIQNPGPR	25.4	0.51	34320	2134	42	66.6	505.51	1009.01	2	1008.54	0.4702	0
sp|P10275|ANDR_HUMAN	Androgen receptor OS=Homo sapiens GN=AR PE=1 SV=2	EVIQNPGPR	33.13	0.19	34320	2134	42	66.6	505.516	1009.02	2	1008.54	0.4826	0
sp|P10275|ANDR_HUMAN	Androgen receptor OS=Homo sapiens GN=AR PE=1 SV=2	EVIQNPGPR	32.98	0.17	34320	2134	42	66.6	505.52	1009.03	2	1008.54	0.4902	0
sp|P10275|ANDR_HUMAN	Androgen receptor OS=Homo sapiens GN=AR PE=1 SV=2	EVIQNPGPR	26.01	0.28	34320	2134	42	66.6	505.53	1009.05	2	1008.54	0.5102	0
sp|P10275|ANDR_HUMAN	Androgen receptor OS=Homo sapiens GN=AR PE=1 SV=2	EVIQNPGPR	37.24	0.1	34320	2134	42	66.6	505.54	1009.07	2	1008.54	0.5302	0
sp|P10275|ANDR_HUMAN	Androgen receptor OS=Homo sapiens GN=AR PE=1 SV=2	EVIQNPGPR	38.91	0.11	34320	2134	42	66.6	505.54	1009.07	2	1008.54	0.5302	0
sp|P10275|ANDR_HUMAN	Androgen receptor OS=Homo sapiens GN=AR PE=1 SV=2	EVIQNPGPR	29.23	0.14	34320	2134	42	66.6	505.55	1009.09	2	1008.54	0.5502	0
sp|P10275|ANDR_HUMAN	Androgen receptor OS=Homo sapiens GN=AR PE=1 SV=2	EVIQNPGPR	21.21	0.85	34320	2134	42	66.6	505.55	1009.09	2	1008.54	0.5502	0
sp|P10275|ANDR_HUMAN	Androgen receptor OS=Homo sapiens GN=AR PE=1 SV=2	EVIQNPGPR	22.91	0.25	34320	2134	42	66.6	505.56	1009.11	2	1008.54	0.5702	0
sp|P10275|ANDR_HUMAN	Androgen receptor OS=Homo sapiens GN=AR PE=1 SV=2	EVIQNPGPR	32.24	0.1	34320	2134	42	66.6	505.57	1009.13	2	1008.54	0.5902	0
sp|P10275|ANDR_HUMAN	Androgen receptor OS=Homo sapiens GN=AR PE=1 SV=2	EVIQNPGPR	23.55	0.22	34320	2134	42	66.6	505.58	1009.15	2	1008.54	0.6102	0
sp|P10275|ANDR_HUMAN	Androgen receptor OS=Homo sapiens GN=AR PE=1 SV=2	EVIQNPGPR	21.14	0.77	34320	2134	42	66.6	505.6	1009.19	2	1008.54	0.6502	0
sp|P10275|ANDR_HUMAN	Androgen receptor OS=Homo sapiens GN=AR PE=1 SV=2	EVIQNPGPR	22.6	0.49	34320	2134	42	66.6	505.63	1009.25	2	1008.54	0.7102	0
sp|P10275|ANDR_HUMAN	Androgen receptor OS=Homo sapiens GN=AR PE=1 SV=2	EVIQNPGPR	24.45	0.15	34320	2134	42	66.6	505.63	1009.25	2	1008.54	0.7102	0
sp|P10275|ANDR_HUMAN	Androgen receptor OS=Homo sapiens GN=AR PE=1 SV=2	EVIQNPGPR	43.29	0.09	34320	2134	42	66.6	505.94	1009.87	2	1008.54	1.3302	0
sp|P10275|ANDR_HUMAN	Androgen receptor OS=Homo sapiens GN=AR PE=1 SV=2	EVIQNPGPR	29.02	0.22	34320	2134	42	66.6	505.95	1009.89	2	1008.54	1.3502	0
sp|P10275|ANDR_HUMAN	Androgen receptor OS=Homo sapiens GN=AR PE=1 SV=2	EVIQNPGPR	27.3	0.34	34320	2134	42	66.6	505.96	1009.91	2	1008.54	1.3702	0
sp|P10275|ANDR_HUMAN	Androgen receptor OS=Homo sapiens GN=AR PE=1 SV=2	EVIQNPGPR	23.28	0.16	34320	2134	42	66.6	505.96	1009.91	2	1008.54	1.3702	0
sp|P10275|ANDR_HUMAN	Androgen receptor OS=Homo sapiens GN=AR PE=1 SV=2	EVIQNPGPR	27.48	0.36	34320	2134	42	66.6	505.98	1009.95	2	1008.54	1.4102	0
sp|P10275|ANDR_HUMAN	Androgen receptor OS=Homo sapiens GN=AR PE=1 SV=2	EVIQNPGPR	29.14	0.34	34320	2134	42	66.6	505.99	1009.97	2	1008.54	1.4302	0
sp|P10275|ANDR_HUMAN	Androgen receptor OS=Homo sapiens GN=AR PE=1 SV=2	EVIQNPGPR	28.37	0.17	34320	2134	42	66.6	506.03	1010.05	2	1008.54	1.5102	0
sp|P10275|ANDR_HUMAN	Androgen receptor OS=Homo sapiens GN=AR PE=1 SV=2	EVIQNPGPR	31.2	0.12	34320	2134	42	66.6	506.06	1010.11	2	1008.54	1.5702	0
sp|P10275|ANDR_HUMAN	Androgen receptor OS=Homo sapiens GN=AR PE=1 SV=2	EVIQNPGPR	26.69	0.28	34320	2134	42	66.6	506.1	1010.19	2	1008.54	1.6502	0
sp|P10275|ANDR_HUMAN	Androgen receptor OS=Homo sapiens GN=AR PE=1 SV=2	MEVQLGLGR	26.2	0.21	34320	2134	42	66.6	509.47	1016.93	2	1017.53	-0.6023	0
sp|P10275|ANDR_HUMAN	Androgen receptor OS=Homo sapiens GN=AR PE=1 SV=2	MEVQLGLGR	20.9	0.21	34320	2134	42	66.6	509.56	1017.11	2	1017.53	-0.4223	0
sp|P10275|ANDR_HUMAN	Androgen receptor OS=Homo sapiens GN=AR PE=1 SV=2	MEVQLGLGR	34.98	0.046	34320	2134	42	66.6	509.58	1017.15	2	1017.53	-0.3823	0
sp|P10275|ANDR_HUMAN	Androgen receptor OS=Homo sapiens GN=AR PE=1 SV=2	MEVQLGLGR	46.83	0.006	34320	2134	42	66.6	509.64	1017.27	2	1017.53	-0.2623	0
sp|P10275|ANDR_HUMAN	Androgen receptor OS=Homo sapiens GN=AR PE=1 SV=2	MEVQLGLGR	33.41	0.025	34320	2134	42	66.6	509.64	1017.27	2	1017.53	-0.2623	0
sp|P10275|ANDR_HUMAN	Androgen receptor OS=Homo sapiens GN=AR PE=1 SV=2	MEVQLGLGR	43.17	0.044	34320	2134	42	66.6	509.67	1017.33	2	1017.53	-0.2023	0
sp|P10275|ANDR_HUMAN	Androgen receptor OS=Homo sapiens GN=AR PE=1 SV=2	MEVQLGLGR	43.65	0.043	34320	2134	42	66.6	509.73	1017.45	2	1017.53	-0.0823	0
sp|P10275|ANDR_HUMAN	Androgen receptor OS=Homo sapiens GN=AR PE=1 SV=2	MEVQLGLGR	43.68	0.045	34320	2134	42	66.6	509.82	1017.63	2	1017.53	0.0977	0
sp|P10275|ANDR_HUMAN	Androgen receptor OS=Homo sapiens GN=AR PE=1 SV=2	MEVQLGLGR	42.98	0.013	34320	2134	42	66.6	509.99	1017.97	2	1017.53	0.4377	0
sp|P10275|ANDR_HUMAN	Androgen receptor OS=Homo sapiens GN=AR PE=1 SV=2	MEVQLGLGR	43.72	0.044	34320	2134	42	66.6	510.01	1018.01	2	1017.53	0.4777	0
sp|P10275|ANDR_HUMAN	Androgen receptor OS=Homo sapiens GN=AR PE=1 SV=2	MEVQLGLGR	44.4	0.044	34320	2134	42	66.6	510.02	1018.03	2	1017.53	0.4977	0
sp|P10275|ANDR_HUMAN	Androgen receptor OS=Homo sapiens GN=AR PE=1 SV=2	MEVQLGLGR	26.46	0.045	34320	2134	42	66.6	510.05	1018.09	2	1017.53	0.5577	0
sp|P10275|ANDR_HUMAN	Androgen receptor OS=Homo sapiens GN=AR PE=1 SV=2	MEVQLGLGR	29.05	0.1	34320	2134	42	66.6	510.1	1018.19	2	1017.53	0.6577	0
sp|P10275|ANDR_HUMAN	Androgen receptor OS=Homo sapiens GN=AR PE=1 SV=2	MEVQLGLGR	43.3	0.0036	34320	2134	42	66.6	510.33	1018.65	2	1017.53	1.1177	0
sp|P10275|ANDR_HUMAN	Androgen receptor OS=Homo sapiens GN=AR PE=1 SV=2	MEVQLGLGR	38.72	0.022	34320	2134	42	66.6	510.4	1018.79	2	1017.53	1.2577	0
sp|P10275|ANDR_HUMAN	Androgen receptor OS=Homo sapiens GN=AR PE=1 SV=2	MEVQLGLGR	21.74	1	34320	2134	42	66.6	510.5	1018.99	2	1017.53	1.4577	0
sp|P10275|ANDR_HUMAN	Androgen receptor OS=Homo sapiens GN=AR PE=1 SV=2	MEVQLGLGR	21.36	0.37	34320	2134	42	66.6	510.52	1019.03	2	1017.53	1.4977	0
sp|P10275|ANDR_HUMAN	Androgen receptor OS=Homo sapiens GN=AR PE=1 SV=2	MEVQLGLGR	50.1	0.012	34320	2134	42	66.6	510.57	1019.13	2	1017.53	1.5977	0
sp|P10275|ANDR_HUMAN	Androgen receptor OS=Homo sapiens GN=AR PE=1 SV=2	MEVQLGLGR	39.18	0.013	34320	2134	42	66.6	510.62	1019.23	2	1017.53	1.6977	0
sp|P10275|ANDR_HUMAN	Androgen receptor OS=Homo sapiens GN=AR PE=1 SV=2	MEVQLGLGR	48.18	0.031	34320	2134	42	66.6	510.64	1019.27	2	1017.53	1.7377	0
sp|P10275|ANDR_HUMAN	Androgen receptor OS=Homo sapiens GN=AR PE=1 SV=2	MEVQLGLGR	21.06	0.15	34320	2134	42	66.6	510.77	1019.53	2	1017.53	1.9977	0
sp|P10275|ANDR_HUMAN	Androgen receptor OS=Homo sapiens GN=AR PE=1 SV=2	MEVQLGLGR	26.88	0.2	34320	2134	42	66.6	522.42	1042.83	2	1043.54	-0.7179	0
sp|P10275|ANDR_HUMAN	Androgen receptor OS=Homo sapiens GN=AR PE=1 SV=2	MEVQLGLGR	34.91	0.071	34320	2134	42	66.6	522.43	1042.85	2	1043.54	-0.6979	0
sp|P10275|ANDR_HUMAN	Androgen receptor OS=Homo sapiens GN=AR PE=1 SV=2	MEVQLGLGR	32.79	0.08	34320	2134	42	66.6	522.43	1042.85	2	1043.54	-0.6979	0
sp|P10275|ANDR_HUMAN	Androgen receptor OS=Homo sapiens GN=AR PE=1 SV=2	MEVQLGLGR	33.69	0.073	34320	2134	42	66.6	522.44	1042.87	2	1043.54	-0.6779	0
sp|P10275|ANDR_HUMAN	Androgen receptor OS=Homo sapiens GN=AR PE=1 SV=2	MEVQLGLGR	49.96	0.0044	34320	2134	42	66.6	522.44	1042.87	2	1043.54	-0.6779	0
sp|P10275|ANDR_HUMAN	Androgen receptor OS=Homo sapiens GN=AR PE=1 SV=2	MEVQLGLGR	37.28	0.023	34320	2134	42	66.6	522.46	1042.91	2	1043.54	-0.6379	0
sp|P10275|ANDR_HUMAN	Androgen receptor OS=Homo sapiens GN=AR PE=1 SV=2	MEVQLGLGR	27.88	0.41	34320	2134	42	66.6	522.48	1042.95	2	1043.54	-0.5979	0
sp|P10275|ANDR_HUMAN	Androgen receptor OS=Homo sapiens GN=AR PE=1 SV=2	MEVQLGLGR	55.75	0.0033	34320	2134	42	66.6	522.49	1042.97	2	1043.54	-0.5779	0
sp|P10275|ANDR_HUMAN	Androgen receptor OS=Homo sapiens GN=AR PE=1 SV=2	MEVQLGLGR	29.73	0.087	34320	2134	42	66.6	522.49	1042.97	2	1043.54	-0.5779	0
sp|P10275|ANDR_HUMAN	Androgen receptor OS=Homo sapiens GN=AR PE=1 SV=2	MEVQLGLGR	33.89	0.11	34320	2134	42	66.6	522.51	1043.01	2	1043.54	-0.5379	0
sp|P10275|ANDR_HUMAN	Androgen receptor OS=Homo sapiens GN=AR PE=1 SV=2	MEVQLGLGR	46.99	0.008	34320	2134	42	66.6	522.52	1043.03	2	1043.54	-0.5179	0
sp|P10275|ANDR_HUMAN	Androgen receptor OS=Homo sapiens GN=AR PE=1 SV=2	MEVQLGLGR	39.77	0.079	34320	2134	42	66.6	522.53	1043.05	2	1043.54	-0.4979	0
sp|P10275|ANDR_HUMAN	Androgen receptor OS=Homo sapiens GN=AR PE=1 SV=2	MEVQLGLGR	56.13	0.0033	34320	2134	42	66.6	522.54	1043.07	2	1043.54	-0.4779	0
sp|P10275|ANDR_HUMAN	Androgen receptor OS=Homo sapiens GN=AR PE=1 SV=2	MEVQLGLGR	39.73	0.01	34320	2134	42	66.6	522.56	1043.11	2	1043.54	-0.4379	0
sp|P10275|ANDR_HUMAN	Androgen receptor OS=Homo sapiens GN=AR PE=1 SV=2	MEVQLGLGR	48.84	0.0052	34320	2134	42	66.6	522.57	1043.13	2	1043.54	-0.4179	0
sp|P10275|ANDR_HUMAN	Androgen receptor OS=Homo sapiens GN=AR PE=1 SV=2	MEVQLGLGR	56.45	0.0033	34320	2134	42	66.6	522.58	1043.15	2	1043.54	-0.3979	0
sp|P10275|ANDR_HUMAN	Androgen receptor OS=Homo sapiens GN=AR PE=1 SV=2	MEVQLGLGR	51.31	0.0053	34320	2134	42	66.6	522.59	1043.17	2	1043.54	-0.3779	0
sp|P10275|ANDR_HUMAN	Androgen receptor OS=Homo sapiens GN=AR PE=1 SV=2	MEVQLGLGR	49.19	0.011	34320	2134	42	66.6	522.59	1043.17	2	1043.54	-0.3779	0
sp|P10275|ANDR_HUMAN	Androgen receptor OS=Homo sapiens GN=AR PE=1 SV=2	MEVQLGLGR	29.56	0.019	34320	2134	42	66.6	522.59	1043.17	2	1043.54	-0.3779	0
sp|P10275|ANDR_HUMAN	Androgen receptor OS=Homo sapiens GN=AR PE=1 SV=2	MEVQLGLGR	25.49	0.075	34320	2134	42	66.6	522.62	1043.23	2	1043.54	-0.3179	0
sp|P10275|ANDR_HUMAN	Androgen receptor OS=Homo sapiens GN=AR PE=1 SV=2	MEVQLGLGR	22.31	0.14	34320	2134	42	66.6	522.63	1043.25	2	1043.54	-0.2979	0
sp|P10275|ANDR_HUMAN	Androgen receptor OS=Homo sapiens GN=AR PE=1 SV=2	MEVQLGLGR	33.99	0.1	34320	2134	42	66.6	522.66	1043.31	2	1043.54	-0.2379	0
sp|P10275|ANDR_HUMAN	Androgen receptor OS=Homo sapiens GN=AR PE=1 SV=2	MEVQLGLGR	46.33	0.0074	34320	2134	42	66.6	522.69	1043.37	2	1043.54	-0.1779	0
sp|P10275|ANDR_HUMAN	Androgen receptor OS=Homo sapiens GN=AR PE=1 SV=2	MEVQLGLGR	72.47	0.00014	34320	2134	42	66.6	522.73	1043.45	2	1043.54	-0.0979	0
sp|P10275|ANDR_HUMAN	Androgen receptor OS=Homo sapiens GN=AR PE=1 SV=2	MEVQLGLGR	58.52	0.0013	34320	2134	42	66.6	522.73	1043.45	2	1043.54	-0.0979	0
sp|P10275|ANDR_HUMAN	Androgen receptor OS=Homo sapiens GN=AR PE=1 SV=2	MEVQLGLGR	59.94	0.001	34320	2134	42	66.6	522.74	1043.47	2	1043.54	-0.0779	0
sp|P10275|ANDR_HUMAN	Androgen receptor OS=Homo sapiens GN=AR PE=1 SV=2	MEVQLGLGR	37.94	0.15	34320	2134	42	66.6	522.75	1043.49	2	1043.54	-0.0579	0
sp|P10275|ANDR_HUMAN	Androgen receptor OS=Homo sapiens GN=AR PE=1 SV=2	MEVQLGLGR	57.43	0.0018	34320	2134	42	66.6	522.794	1043.57	2	1043.54	0.0302	0
sp|P10275|ANDR_HUMAN	Androgen receptor OS=Homo sapiens GN=AR PE=1 SV=2	MEVQLGLGR	53.31	0.0047	34320	2134	42	66.6	522.794	1043.57	2	1043.54	0.0302	0
sp|P10275|ANDR_HUMAN	Androgen receptor OS=Homo sapiens GN=AR PE=1 SV=2	MEVQLGLGR	40.76	0.079	34320	2134	42	66.6	522.889	1043.76	2	1043.54	0.2192	0
sp|P10275|ANDR_HUMAN	Androgen receptor OS=Homo sapiens GN=AR PE=1 SV=2	MEVQLGLGR	65.6	0.00039	34320	2134	42	66.6	522.95	1043.89	2	1043.54	0.3421	0
sp|P10275|ANDR_HUMAN	Androgen receptor OS=Homo sapiens GN=AR PE=1 SV=2	MEVQLGLGR	62.82	0.00049	34320	2134	42	66.6	522.96	1043.91	2	1043.54	0.3621	0
sp|P10275|ANDR_HUMAN	Androgen receptor OS=Homo sapiens GN=AR PE=1 SV=2	MEVQLGLGR	57.83	0.0031	34320	2134	42	66.6	522.99	1043.97	2	1043.54	0.4221	0
sp|P10275|ANDR_HUMAN	Androgen receptor OS=Homo sapiens GN=AR PE=1 SV=2	MEVQLGLGR	65.78	0.00025	34320	2134	42	66.6	522.994	1043.97	2	1043.54	0.4299	0
sp|P10275|ANDR_HUMAN	Androgen receptor OS=Homo sapiens GN=AR PE=1 SV=2	MEVQLGLGR	62.44	0.00053	34320	2134	42	66.6	522.996	1043.98	2	1043.54	0.4345	0
sp|P10275|ANDR_HUMAN	Androgen receptor OS=Homo sapiens GN=AR PE=1 SV=2	MEVQLGLGR	57.94	0.0033	34320	2134	42	66.6	523.02	1044.03	2	1043.54	0.4821	0
sp|P10275|ANDR_HUMAN	Androgen receptor OS=Homo sapiens GN=AR PE=1 SV=2	MEVQLGLGR	59.32	0.0011	34320	2134	42	66.6	523.023	1044.03	2	1043.54	0.487	0
sp|P10275|ANDR_HUMAN	Androgen receptor OS=Homo sapiens GN=AR PE=1 SV=2	MEVQLGLGR	58.72	0.0013	34320	2134	42	66.6	523.03	1044.05	2	1043.54	0.5021	0
sp|P10275|ANDR_HUMAN	Androgen receptor OS=Homo sapiens GN=AR PE=1 SV=2	MEVQLGLGR	58.08	0.0038	34320	2134	42	66.6	523.04	1044.07	2	1043.54	0.5221	0
sp|P10275|ANDR_HUMAN	Androgen receptor OS=Homo sapiens GN=AR PE=1 SV=2	MEVQLGLGR	68.46	0.00013	34320	2134	42	66.6	523.048	1044.08	2	1043.54	0.5376	0
sp|P10275|ANDR_HUMAN	Androgen receptor OS=Homo sapiens GN=AR PE=1 SV=2	MEVQLGLGR	42.38	0.061	34320	2134	42	66.6	523.05	1044.09	2	1043.54	0.5421	0
sp|P10275|ANDR_HUMAN	Androgen receptor OS=Homo sapiens GN=AR PE=1 SV=2	MEVQLGLGR	46.26	0.0079	34320	2134	42	66.6	523.05	1044.09	2	1043.54	0.5421	0
sp|P10275|ANDR_HUMAN	Androgen receptor OS=Homo sapiens GN=AR PE=1 SV=2	MEVQLGLGR	45.56	0.0059	34320	2134	42	66.6	523.06	1044.11	2	1043.54	0.5621	0
sp|P10275|ANDR_HUMAN	Androgen receptor OS=Homo sapiens GN=AR PE=1 SV=2	MEVQLGLGR	43.6	0.0058	34320	2134	42	66.6	523.06	1044.11	2	1043.54	0.5621	0
sp|P10275|ANDR_HUMAN	Androgen receptor OS=Homo sapiens GN=AR PE=1 SV=2	MEVQLGLGR	33.86	0.14	34320	2134	42	66.6	523.069	1044.12	2	1043.54	0.5804	0
sp|P10275|ANDR_HUMAN	Androgen receptor OS=Homo sapiens GN=AR PE=1 SV=2	MEVQLGLGR	46.76	0.0076	34320	2134	42	66.6	523.1	1044.19	2	1043.54	0.6421	0
sp|P10275|ANDR_HUMAN	Androgen receptor OS=Homo sapiens GN=AR PE=1 SV=2	MEVQLGLGR	38.81	0.019	34320	2134	42	66.6	523.11	1044.21	2	1043.54	0.6621	0
sp|P10275|ANDR_HUMAN	Androgen receptor OS=Homo sapiens GN=AR PE=1 SV=2	MEVQLGLGR	41.33	0.061	34320	2134	42	66.6	523.13	1044.25	2	1043.54	0.7021	0
sp|P10275|ANDR_HUMAN	Androgen receptor OS=Homo sapiens GN=AR PE=1 SV=2	MEVQLGLGR	31.29	0.059	34320	2134	42	66.6	523.13	1044.25	2	1043.54	0.7021	0
sp|P10275|ANDR_HUMAN	Androgen receptor OS=Homo sapiens GN=AR PE=1 SV=2	MEVQLGLGR	38.57	0.12	34320	2134	42	66.6	523.13	1044.25	2	1043.54	0.7021	0
sp|P10275|ANDR_HUMAN	Androgen receptor OS=Homo sapiens GN=AR PE=1 SV=2	MEVQLGLGR	33.62	0.27	34320	2134	42	66.6	523.13	1044.25	2	1043.54	0.7021	0
sp|P10275|ANDR_HUMAN	Androgen receptor OS=Homo sapiens GN=AR PE=1 SV=2	MEVQLGLGR	55.44	0.0019	34320	2134	42	66.6	523.15	1044.29	2	1043.54	0.7421	0
sp|P10275|ANDR_HUMAN	Androgen receptor OS=Homo sapiens GN=AR PE=1 SV=2	MEVQLGLGR	30.09	0.074	34320	2134	42	66.6	523.16	1044.31	2	1043.54	0.7621	0
sp|P10275|ANDR_HUMAN	Androgen receptor OS=Homo sapiens GN=AR PE=1 SV=2	MEVQLGLGR	57.2	0.0013	34320	2134	42	66.6	523.17	1044.33	2	1043.54	0.7821	0
sp|P10275|ANDR_HUMAN	Androgen receptor OS=Homo sapiens GN=AR PE=1 SV=2	MEVQLGLGR	42.71	0.056	34320	2134	42	66.6	523.17	1044.33	2	1043.54	0.7821	0
sp|P10275|ANDR_HUMAN	Androgen receptor OS=Homo sapiens GN=AR PE=1 SV=2	MEVQLGLGR	39.53	0.038	34320	2134	42	66.6	523.18	1044.35	2	1043.54	0.8021	0
sp|P10275|ANDR_HUMAN	Androgen receptor OS=Homo sapiens GN=AR PE=1 SV=2	MEVQLGLGR	46.94	0.0076	34320	2134	42	66.6	523.19	1044.37	2	1043.54	0.8221	0
sp|P10275|ANDR_HUMAN	Androgen receptor OS=Homo sapiens GN=AR PE=1 SV=2	MEVQLGLGR	29.93	0.058	34320	2134	42	66.6	523.19	1044.37	2	1043.54	0.8221	0
sp|P10275|ANDR_HUMAN	Androgen receptor OS=Homo sapiens GN=AR PE=1 SV=2	MEVQLGLGR	24.06	0.14	34320	2134	42	66.6	523.21	1044.41	2	1043.54	0.8621	0
sp|P10275|ANDR_HUMAN	Androgen receptor OS=Homo sapiens GN=AR PE=1 SV=2	MEVQLGLGR	38.16	0.022	34320	2134	42	66.6	523.21	1044.41	2	1043.54	0.8621	0
sp|P10275|ANDR_HUMAN	Androgen receptor OS=Homo sapiens GN=AR PE=1 SV=2	MEVQLGLGR	42.43	0.0089	34320	2134	42	66.6	523.23	1044.45	2	1043.54	0.9021	0
sp|P10275|ANDR_HUMAN	Androgen receptor OS=Homo sapiens GN=AR PE=1 SV=2	MEVQLGLGR	57.21	0.0019	34320	2134	42	66.6	523.23	1044.45	2	1043.54	0.9021	0
sp|P10275|ANDR_HUMAN	Androgen receptor OS=Homo sapiens GN=AR PE=1 SV=2	MEVQLGLGR	21.71	0.56	34320	2134	42	66.6	523.26	1044.51	2	1043.54	0.9621	0
sp|P10275|ANDR_HUMAN	Androgen receptor OS=Homo sapiens GN=AR PE=1 SV=2	MEVQLGLGR	43.03	0.11	34320	2134	42	66.6	523.32	1044.63	2	1043.54	1.0821	0
sp|P10275|ANDR_HUMAN	Androgen receptor OS=Homo sapiens GN=AR PE=1 SV=2	MEVQLGLGR	32.5	0.08	34320	2134	42	66.6	523.38	1044.75	2	1043.54	1.2021	0
sp|P10275|ANDR_HUMAN	Androgen receptor OS=Homo sapiens GN=AR PE=1 SV=2	MEVQLGLGR	57.99	0.0011	34320	2134	42	66.6	523.41	1044.81	2	1043.54	1.2621	0
sp|P10275|ANDR_HUMAN	Androgen receptor OS=Homo sapiens GN=AR PE=1 SV=2	MEVQLGLGR	31.17	0.093	34320	2134	42	66.6	523.48	1044.95	2	1043.54	1.4021	0
sp|P10275|ANDR_HUMAN	Androgen receptor OS=Homo sapiens GN=AR PE=1 SV=2	MEVQLGLGR	30.95	0.17	34320	2134	42	66.6	523.5	1044.99	2	1043.54	1.4421	0
sp|P10275|ANDR_HUMAN	Androgen receptor OS=Homo sapiens GN=AR PE=1 SV=2	MEVQLGLGR	30.61	0.034	34320	2134	42	66.6	523.51	1045.01	2	1043.54	1.4621	0
sp|P10275|ANDR_HUMAN	Androgen receptor OS=Homo sapiens GN=AR PE=1 SV=2	MEVQLGLGR	57.28	0.0011	34320	2134	42	66.6	523.52	1045.03	2	1043.54	1.4821	0
sp|P10275|ANDR_HUMAN	Androgen receptor OS=Homo sapiens GN=AR PE=1 SV=2	MEVQLGLGR	45.91	0.01	34320	2134	42	66.6	523.52	1045.03	2	1043.54	1.4821	0
sp|P10275|ANDR_HUMAN	Androgen receptor OS=Homo sapiens GN=AR PE=1 SV=2	MEVQLGLGR	29.06	0.1	34320	2134	42	66.6	523.53	1045.05	2	1043.54	1.5021	0
sp|P10275|ANDR_HUMAN	Androgen receptor OS=Homo sapiens GN=AR PE=1 SV=2	MEVQLGLGR	32.75	0.23	34320	2134	42	66.6	523.53	1045.05	2	1043.54	1.5021	0
sp|P10275|ANDR_HUMAN	Androgen receptor OS=Homo sapiens GN=AR PE=1 SV=2	MEVQLGLGR	46.47	0.0076	34320	2134	42	66.6	523.54	1045.07	2	1043.54	1.5221	0
sp|P10275|ANDR_HUMAN	Androgen receptor OS=Homo sapiens GN=AR PE=1 SV=2	MEVQLGLGR	38.87	0.15	34320	2134	42	66.6	523.55	1045.09	2	1043.54	1.5421	0
sp|P10275|ANDR_HUMAN	Androgen receptor OS=Homo sapiens GN=AR PE=1 SV=2	MEVQLGLGR	34.55	0.04	34320	2134	42	66.6	523.55	1045.09	2	1043.54	1.5421	0
sp|P10275|ANDR_HUMAN	Androgen receptor OS=Homo sapiens GN=AR PE=1 SV=2	MEVQLGLGR	25.78	0.14	34320	2134	42	66.6	523.59	1045.17	2	1043.54	1.6221	0
sp|P10275|ANDR_HUMAN	Androgen receptor OS=Homo sapiens GN=AR PE=1 SV=2	MEVQLGLGR	32.74	0.14	34320	2134	42	66.6	523.64	1045.27	2	1043.54	1.7221	0
sp|P10275|ANDR_HUMAN	Androgen receptor OS=Homo sapiens GN=AR PE=1 SV=2	MEVQLGLGR	47.82	0.0059	34320	2134	42	66.6	530.31	1058.61	2	1059.54	-0.9328	0
sp|P10275|ANDR_HUMAN	Androgen receptor OS=Homo sapiens GN=AR PE=1 SV=2	MEVQLGLGR	55.42	0.0023	34320	2134	42	66.6	530.41	1058.81	2	1059.54	-0.7328	0
sp|P10275|ANDR_HUMAN	Androgen receptor OS=Homo sapiens GN=AR PE=1 SV=2	MEVQLGLGR	46.6	0.011	34320	2134	42	66.6	530.43	1058.85	2	1059.54	-0.6928	0
sp|P10275|ANDR_HUMAN	Androgen receptor OS=Homo sapiens GN=AR PE=1 SV=2	MEVQLGLGR	48.87	0.0095	34320	2134	42	66.6	530.43	1058.85	2	1059.54	-0.6928	0
sp|P10275|ANDR_HUMAN	Androgen receptor OS=Homo sapiens GN=AR PE=1 SV=2	MEVQLGLGR	55.06	0.0078	34320	2134	42	66.6	530.44	1058.87	2	1059.54	-0.6728	0
sp|P10275|ANDR_HUMAN	Androgen receptor OS=Homo sapiens GN=AR PE=1 SV=2	MEVQLGLGR	44.65	0.05	34320	2134	42	66.6	530.44	1058.87	2	1059.54	-0.6728	0
sp|P10275|ANDR_HUMAN	Androgen receptor OS=Homo sapiens GN=AR PE=1 SV=2	MEVQLGLGR	31.71	0.1	34320	2134	42	66.6	530.45	1058.89	2	1059.54	-0.6528	0
sp|P10275|ANDR_HUMAN	Androgen receptor OS=Homo sapiens GN=AR PE=1 SV=2	MEVQLGLGR	39.31	0.025	34320	2134	42	66.6	530.49	1058.97	2	1059.54	-0.5728	0
sp|P10275|ANDR_HUMAN	Androgen receptor OS=Homo sapiens GN=AR PE=1 SV=2	MEVQLGLGR	40.88	0.017	34320	2134	42	66.6	530.5	1058.99	2	1059.54	-0.5528	0
sp|P10275|ANDR_HUMAN	Androgen receptor OS=Homo sapiens GN=AR PE=1 SV=2	MEVQLGLGR	20.57	0.28	34320	2134	42	66.6	530.51	1059.01	2	1059.54	-0.5328	0
sp|P10275|ANDR_HUMAN	Androgen receptor OS=Homo sapiens GN=AR PE=1 SV=2	MEVQLGLGR	23.88	0.63	34320	2134	42	66.6	530.52	1059.03	2	1059.54	-0.5128	0
sp|P10275|ANDR_HUMAN	Androgen receptor OS=Homo sapiens GN=AR PE=1 SV=2	MEVQLGLGR	46.49	0.011	34320	2134	42	66.6	530.52	1059.03	2	1059.54	-0.5128	0
sp|P10275|ANDR_HUMAN	Androgen receptor OS=Homo sapiens GN=AR PE=1 SV=2	MEVQLGLGR	43.03	0.0075	34320	2134	42	66.6	530.52	1059.03	2	1059.54	-0.5128	0
sp|P10275|ANDR_HUMAN	Androgen receptor OS=Homo sapiens GN=AR PE=1 SV=2	MEVQLGLGR	47.56	0.012	34320	2134	42	66.6	530.53	1059.05	2	1059.54	-0.4928	0
sp|P10275|ANDR_HUMAN	Androgen receptor OS=Homo sapiens GN=AR PE=1 SV=2	MEVQLGLGR	54.59	0.0069	34320	2134	42	66.6	530.53	1059.05	2	1059.54	-0.4928	0
sp|P10275|ANDR_HUMAN	Androgen receptor OS=Homo sapiens GN=AR PE=1 SV=2	MEVQLGLGR	30.29	0.21	34320	2134	42	66.6	530.54	1059.07	2	1059.54	-0.4728	0
sp|P10275|ANDR_HUMAN	Androgen receptor OS=Homo sapiens GN=AR PE=1 SV=2	MEVQLGLGR	43.25	0.045	34320	2134	42	66.6	530.55	1059.09	2	1059.54	-0.4528	0
sp|P10275|ANDR_HUMAN	Androgen receptor OS=Homo sapiens GN=AR PE=1 SV=2	MEVQLGLGR	32.53	0.039	34320	2134	42	66.6	530.57	1059.13	2	1059.54	-0.4128	0
sp|P10275|ANDR_HUMAN	Androgen receptor OS=Homo sapiens GN=AR PE=1 SV=2	MEVQLGLGR	58.89	0.0012	34320	2134	42	66.6	530.57	1059.13	2	1059.54	-0.4128	0
sp|P10275|ANDR_HUMAN	Androgen receptor OS=Homo sapiens GN=AR PE=1 SV=2	MEVQLGLGR	40.38	0.23	34320	2134	42	66.6	530.57	1059.13	2	1059.54	-0.4128	0
sp|P10275|ANDR_HUMAN	Androgen receptor OS=Homo sapiens GN=AR PE=1 SV=2	MEVQLGLGR	43.97	0.0049	34320	2134	42	66.6	530.57	1059.13	2	1059.54	-0.4128	0
sp|P10275|ANDR_HUMAN	Androgen receptor OS=Homo sapiens GN=AR PE=1 SV=2	MEVQLGLGR	37.91	0.04	34320	2134	42	66.6	530.58	1059.15	2	1059.54	-0.3928	0
sp|P10275|ANDR_HUMAN	Androgen receptor OS=Homo sapiens GN=AR PE=1 SV=2	MEVQLGLGR	20.2	2.1	34320	2134	42	66.6	530.58	1059.15	2	1059.54	-0.3928	0
sp|P10275|ANDR_HUMAN	Androgen receptor OS=Homo sapiens GN=AR PE=1 SV=2	MEVQLGLGR	61.02	0.00043	34320	2134	42	66.6	530.58	1059.15	2	1059.54	-0.3928	0
sp|P10275|ANDR_HUMAN	Androgen receptor OS=Homo sapiens GN=AR PE=1 SV=2	MEVQLGLGR	21.09	0.98	34320	2134	42	66.6	530.59	1059.17	2	1059.54	-0.3728	0
sp|P10275|ANDR_HUMAN	Androgen receptor OS=Homo sapiens GN=AR PE=1 SV=2	MEVQLGLGR	43.71	0.02	34320	2134	42	66.6	530.59	1059.17	2	1059.54	-0.3728	0
sp|P10275|ANDR_HUMAN	Androgen receptor OS=Homo sapiens GN=AR PE=1 SV=2	MEVQLGLGR	43.86	0.0085	34320	2134	42	66.6	530.59	1059.17	2	1059.54	-0.3728	0
sp|P10275|ANDR_HUMAN	Androgen receptor OS=Homo sapiens GN=AR PE=1 SV=2	MEVQLGLGR	47.01	0.0072	34320	2134	42	66.6	530.59	1059.17	2	1059.54	-0.3728	0
sp|P10275|ANDR_HUMAN	Androgen receptor OS=Homo sapiens GN=AR PE=1 SV=2	MEVQLGLGR	61.61	0.00066	34320	2134	42	66.6	530.59	1059.17	2	1059.54	-0.3728	0
sp|P10275|ANDR_HUMAN	Androgen receptor OS=Homo sapiens GN=AR PE=1 SV=2	MEVQLGLGR	47.97	0.0064	34320	2134	42	66.6	530.6	1059.19	2	1059.54	-0.3528	0
sp|P10275|ANDR_HUMAN	Androgen receptor OS=Homo sapiens GN=AR PE=1 SV=2	MEVQLGLGR	43.06	0.074	34320	2134	42	66.6	530.6	1059.19	2	1059.54	-0.3528	0
sp|P10275|ANDR_HUMAN	Androgen receptor OS=Homo sapiens GN=AR PE=1 SV=2	MEVQLGLGR	49.66	0.017	34320	2134	42	66.6	530.61	1059.21	2	1059.54	-0.3328	0
sp|P10275|ANDR_HUMAN	Androgen receptor OS=Homo sapiens GN=AR PE=1 SV=2	MEVQLGLGR	45.38	0.024	34320	2134	42	66.6	530.61	1059.21	2	1059.54	-0.3328	0
sp|P10275|ANDR_HUMAN	Androgen receptor OS=Homo sapiens GN=AR PE=1 SV=2	MEVQLGLGR	50.7	0.012	34320	2134	42	66.6	530.61	1059.21	2	1059.54	-0.3328	0
sp|P10275|ANDR_HUMAN	Androgen receptor OS=Homo sapiens GN=AR PE=1 SV=2	MEVQLGLGR	58.2	0.0012	34320	2134	42	66.6	530.61	1059.21	2	1059.54	-0.3328	0
sp|P10275|ANDR_HUMAN	Androgen receptor OS=Homo sapiens GN=AR PE=1 SV=2	MEVQLGLGR	33.76	0.16	34320	2134	42	66.6	530.62	1059.23	2	1059.54	-0.3128	0
sp|P10275|ANDR_HUMAN	Androgen receptor OS=Homo sapiens GN=AR PE=1 SV=2	MEVQLGLGR	56.11	0.0023	34320	2134	42	66.6	530.62	1059.23	2	1059.54	-0.3128	0
sp|P10275|ANDR_HUMAN	Androgen receptor OS=Homo sapiens GN=AR PE=1 SV=2	MEVQLGLGR	47.28	0.013	34320	2134	42	66.6	530.62	1059.23	2	1059.54	-0.3128	0
sp|P10275|ANDR_HUMAN	Androgen receptor OS=Homo sapiens GN=AR PE=1 SV=2	MEVQLGLGR	42.99	0.014	34320	2134	42	66.6	530.62	1059.23	2	1059.54	-0.3128	0
sp|P10275|ANDR_HUMAN	Androgen receptor OS=Homo sapiens GN=AR PE=1 SV=2	MEVQLGLGR	41.7	0.064	34320	2134	42	66.6	530.62	1059.23	2	1059.54	-0.3128	0
sp|P10275|ANDR_HUMAN	Androgen receptor OS=Homo sapiens GN=AR PE=1 SV=2	MEVQLGLGR	52.35	0.0034	34320	2134	42	66.6	530.63	1059.25	2	1059.54	-0.2928	0
sp|P10275|ANDR_HUMAN	Androgen receptor OS=Homo sapiens GN=AR PE=1 SV=2	MEVQLGLGR	54.53	0.002	34320	2134	42	66.6	530.63	1059.25	2	1059.54	-0.2928	0
sp|P10275|ANDR_HUMAN	Androgen receptor OS=Homo sapiens GN=AR PE=1 SV=2	MEVQLGLGR	33.52	0.11	34320	2134	42	66.6	530.63	1059.25	2	1059.54	-0.2928	0
sp|P10275|ANDR_HUMAN	Androgen receptor OS=Homo sapiens GN=AR PE=1 SV=2	MEVQLGLGR	57.03	0.0049	34320	2134	42	66.6	530.64	1059.27	2	1059.54	-0.2728	0
sp|P10275|ANDR_HUMAN	Androgen receptor OS=Homo sapiens GN=AR PE=1 SV=2	MEVQLGLGR	49.88	0.025	34320	2134	42	66.6	530.64	1059.27	2	1059.54	-0.2728	0
sp|P10275|ANDR_HUMAN	Androgen receptor OS=Homo sapiens GN=AR PE=1 SV=2	MEVQLGLGR	54.45	0.007	34320	2134	42	66.6	530.64	1059.27	2	1059.54	-0.2728	0
sp|P10275|ANDR_HUMAN	Androgen receptor OS=Homo sapiens GN=AR PE=1 SV=2	MEVQLGLGR	44.02	0.038	34320	2134	42	66.6	530.64	1059.27	2	1059.54	-0.2728	0
sp|P10275|ANDR_HUMAN	Androgen receptor OS=Homo sapiens GN=AR PE=1 SV=2	MEVQLGLGR	50.4	0.0062	34320	2134	42	66.6	530.65	1059.29	2	1059.54	-0.2528	0
sp|P10275|ANDR_HUMAN	Androgen receptor OS=Homo sapiens GN=AR PE=1 SV=2	MEVQLGLGR	56.2	0.00065	34320	2134	42	66.6	530.65	1059.29	2	1059.54	-0.2528	0
sp|P10275|ANDR_HUMAN	Androgen receptor OS=Homo sapiens GN=AR PE=1 SV=2	MEVQLGLGR	36.16	0.6	34320	2134	42	66.6	530.65	1059.29	2	1059.54	-0.2528	0
sp|P10275|ANDR_HUMAN	Androgen receptor OS=Homo sapiens GN=AR PE=1 SV=2	MEVQLGLGR	61.6	0.0017	34320	2134	42	66.6	530.66	1059.31	2	1059.54	-0.2328	0
sp|P10275|ANDR_HUMAN	Androgen receptor OS=Homo sapiens GN=AR PE=1 SV=2	MEVQLGLGR	52.12	0.0059	34320	2134	42	66.6	530.68	1059.35	2	1059.54	-0.1928	0
sp|P10275|ANDR_HUMAN	Androgen receptor OS=Homo sapiens GN=AR PE=1 SV=2	MEVQLGLGR	46.15	0.0022	34320	2134	42	66.6	530.68	1059.35	2	1059.54	-0.1928	0
sp|P10275|ANDR_HUMAN	Androgen receptor OS=Homo sapiens GN=AR PE=1 SV=2	MEVQLGLGR	42.71	0.059	34320	2134	42	66.6	530.68	1059.35	2	1059.54	-0.1928	0
sp|P10275|ANDR_HUMAN	Androgen receptor OS=Homo sapiens GN=AR PE=1 SV=2	MEVQLGLGR	41.86	0.054	34320	2134	42	66.6	530.686	1059.36	2	1059.54	-0.1808	0
sp|P10275|ANDR_HUMAN	Androgen receptor OS=Homo sapiens GN=AR PE=1 SV=2	MEVQLGLGR	57.35	0.0018	34320	2134	42	66.6	530.686	1059.36	2	1059.54	-0.1808	0
sp|P10275|ANDR_HUMAN	Androgen receptor OS=Homo sapiens GN=AR PE=1 SV=2	MEVQLGLGR	46.92	0.032	34320	2134	42	66.6	530.69	1059.37	2	1059.54	-0.1728	0
sp|P10275|ANDR_HUMAN	Androgen receptor OS=Homo sapiens GN=AR PE=1 SV=2	MEVQLGLGR	67.17	0.00047	34320	2134	42	66.6	530.69	1059.37	2	1059.54	-0.1728	0
sp|P10275|ANDR_HUMAN	Androgen receptor OS=Homo sapiens GN=AR PE=1 SV=2	MEVQLGLGR	66.36	0.00057	34320	2134	42	66.6	530.7	1059.39	2	1059.54	-0.1528	0
sp|P10275|ANDR_HUMAN	Androgen receptor OS=Homo sapiens GN=AR PE=1 SV=2	MEVQLGLGR	46.74	0.0018	34320	2134	42	66.6	530.7	1059.39	2	1059.54	-0.1528	0
sp|P10275|ANDR_HUMAN	Androgen receptor OS=Homo sapiens GN=AR PE=1 SV=2	MEVQLGLGR	26.25	0.49	34320	2134	42	66.6	530.7	1059.39	2	1059.54	-0.1528	0
sp|P10275|ANDR_HUMAN	Androgen receptor OS=Homo sapiens GN=AR PE=1 SV=2	MEVQLGLGR	23.93	0.54	34320	2134	42	66.6	530.7	1059.39	2	1059.54	-0.1528	0
sp|P10275|ANDR_HUMAN	Androgen receptor OS=Homo sapiens GN=AR PE=1 SV=2	MEVQLGLGR	53.02	0.0037	34320	2134	42	66.6	530.71	1059.41	2	1059.54	-0.1328	0
sp|P10275|ANDR_HUMAN	Androgen receptor OS=Homo sapiens GN=AR PE=1 SV=2	MEVQLGLGR	52.2	0.0057	34320	2134	42	66.6	530.72	1059.43	2	1059.54	-0.1128	0
sp|P10275|ANDR_HUMAN	Androgen receptor OS=Homo sapiens GN=AR PE=1 SV=2	MEVQLGLGR	53.84	0.0025	34320	2134	42	66.6	530.725	1059.43	2	1059.54	-0.1034	0
sp|P10275|ANDR_HUMAN	Androgen receptor OS=Homo sapiens GN=AR PE=1 SV=2	MEVQLGLGR	67.55	0.00017	34320	2134	42	66.6	530.725	1059.43	2	1059.54	-0.1034	0
sp|P10275|ANDR_HUMAN	Androgen receptor OS=Homo sapiens GN=AR PE=1 SV=2	MEVQLGLGR	45.42	0.045	34320	2134	42	66.6	530.73	1059.45	2	1059.54	-0.0928	0
sp|P10275|ANDR_HUMAN	Androgen receptor OS=Homo sapiens GN=AR PE=1 SV=2	MEVQLGLGR	44.11	0.016	34320	2134	42	66.6	530.75	1059.49	2	1059.54	-0.0528	0
sp|P10275|ANDR_HUMAN	Androgen receptor OS=Homo sapiens GN=AR PE=1 SV=2	MEVQLGLGR	44.54	0.026	34320	2134	42	66.6	530.76	1059.51	2	1059.54	-0.0328	0
sp|P10275|ANDR_HUMAN	Androgen receptor OS=Homo sapiens GN=AR PE=1 SV=2	MEVQLGLGR	33.6	0.22	34320	2134	42	66.6	530.76	1059.51	2	1059.54	-0.0328	0
sp|P10275|ANDR_HUMAN	Androgen receptor OS=Homo sapiens GN=AR PE=1 SV=2	MEVQLGLGR	50.63	0.022	34320	2134	42	66.6	530.77	1059.53	2	1059.54	-0.0128	0
sp|P10275|ANDR_HUMAN	Androgen receptor OS=Homo sapiens GN=AR PE=1 SV=2	MEVQLGLGR	51.29	0.0074	34320	2134	42	66.6	530.78	1059.55	2	1059.54	0.0072	0
sp|P10275|ANDR_HUMAN	Androgen receptor OS=Homo sapiens GN=AR PE=1 SV=2	MEVQLGLGR	49.94	0.0032	34320	2134	42	66.6	530.82	1059.63	2	1059.54	0.0872	0
sp|P10275|ANDR_HUMAN	Androgen receptor OS=Homo sapiens GN=AR PE=1 SV=2	MEVQLGLGR	65.65	0.00025	34320	2134	42	66.6	530.869	1059.72	2	1059.54	0.1841	0
sp|P10275|ANDR_HUMAN	Androgen receptor OS=Homo sapiens GN=AR PE=1 SV=2	MEVQLGLGR	29.67	0.5	34320	2134	42	66.6	530.869	1059.72	2	1059.54	0.1842	0
sp|P10275|ANDR_HUMAN	Androgen receptor OS=Homo sapiens GN=AR PE=1 SV=2	MEVQLGLGR	45.93	0.024	34320	2134	42	66.6	530.88	1059.75	2	1059.54	0.2072	0
sp|P10275|ANDR_HUMAN	Androgen receptor OS=Homo sapiens GN=AR PE=1 SV=2	MEVQLGLGR	37.22	0.12	34320	2134	42	66.6	530.89	1059.77	2	1059.54	0.2272	0
sp|P10275|ANDR_HUMAN	Androgen receptor OS=Homo sapiens GN=AR PE=1 SV=2	MEVQLGLGR	47.62	0.017	34320	2134	42	66.6	530.94	1059.87	2	1059.54	0.3272	0
sp|P10275|ANDR_HUMAN	Androgen receptor OS=Homo sapiens GN=AR PE=1 SV=2	MEVQLGLGR	40.82	0.019	34320	2134	42	66.6	530.94	1059.87	2	1059.54	0.3272	0
sp|P10275|ANDR_HUMAN	Androgen receptor OS=Homo sapiens GN=AR PE=1 SV=2	MEVQLGLGR	24.18	0.18	34320	2134	42	66.6	530.95	1059.89	2	1059.54	0.3472	0
sp|P10275|ANDR_HUMAN	Androgen receptor OS=Homo sapiens GN=AR PE=1 SV=2	MEVQLGLGR	38.55	0.035	34320	2134	42	66.6	530.958	1059.9	2	1059.54	0.3627	0
sp|P10275|ANDR_HUMAN	Androgen receptor OS=Homo sapiens GN=AR PE=1 SV=2	MEVQLGLGR	25	0.085	34320	2134	42	66.6	530.96	1059.91	2	1059.54	0.3672	0
sp|P10275|ANDR_HUMAN	Androgen receptor OS=Homo sapiens GN=AR PE=1 SV=2	MEVQLGLGR	43.17	0.011	34320	2134	42	66.6	530.97	1059.93	2	1059.54	0.3872	0
sp|P10275|ANDR_HUMAN	Androgen receptor OS=Homo sapiens GN=AR PE=1 SV=2	MEVQLGLGR	50.13	0.0062	34320	2134	42	66.6	530.99	1059.96	2	1059.54	0.4262	0
sp|P10275|ANDR_HUMAN	Androgen receptor OS=Homo sapiens GN=AR PE=1 SV=2	MEVQLGLGR	35.82	0.02	34320	2134	42	66.6	530.99	1059.97	2	1059.54	0.4272	0
sp|P10275|ANDR_HUMAN	Androgen receptor OS=Homo sapiens GN=AR PE=1 SV=2	MEVQLGLGR	29.92	0.022	34320	2134	42	66.6	530.99	1059.97	2	1059.54	0.4272	0
sp|P10275|ANDR_HUMAN	Androgen receptor OS=Homo sapiens GN=AR PE=1 SV=2	MEVQLGLGR	57.48	0.0013	34320	2134	42	66.6	530.991	1059.97	2	1059.54	0.4292	0
sp|P10275|ANDR_HUMAN	Androgen receptor OS=Homo sapiens GN=AR PE=1 SV=2	MEVQLGLGR	65.06	0.00029	34320	2134	42	66.6	531	1059.98	2	1059.54	0.4463	0
sp|P10275|ANDR_HUMAN	Androgen receptor OS=Homo sapiens GN=AR PE=1 SV=2	MEVQLGLGR	52.18	0.002	34320	2134	42	66.6	531	1059.99	2	1059.54	0.4472	0
sp|P10275|ANDR_HUMAN	Androgen receptor OS=Homo sapiens GN=AR PE=1 SV=2	MEVQLGLGR	38.16	0.035	34320	2134	42	66.6	531	1059.99	2	1059.54	0.4472	0
sp|P10275|ANDR_HUMAN	Androgen receptor OS=Homo sapiens GN=AR PE=1 SV=2	MEVQLGLGR	59.03	0.0012	34320	2134	42	66.6	531.01	1060.01	2	1059.54	0.4672	0
sp|P10275|ANDR_HUMAN	Androgen receptor OS=Homo sapiens GN=AR PE=1 SV=2	MEVQLGLGR	43.15	0.0095	34320	2134	42	66.6	531.01	1060.01	2	1059.54	0.4672	0
sp|P10275|ANDR_HUMAN	Androgen receptor OS=Homo sapiens GN=AR PE=1 SV=2	MEVQLGLGR	32.67	1.3	34320	2134	42	66.6	531.01	1060.01	2	1059.54	0.4672	0
sp|P10275|ANDR_HUMAN	Androgen receptor OS=Homo sapiens GN=AR PE=1 SV=2	MEVQLGLGR	48.01	0.0098	34320	2134	42	66.6	531.01	1060.01	2	1059.54	0.4672	0
sp|P10275|ANDR_HUMAN	Androgen receptor OS=Homo sapiens GN=AR PE=1 SV=2	MEVQLGLGR	63.2	0.00044	34320	2134	42	66.6	531.014	1060.01	2	1059.54	0.4755	0
sp|P10275|ANDR_HUMAN	Androgen receptor OS=Homo sapiens GN=AR PE=1 SV=2	MEVQLGLGR	49.15	0.0011	34320	2134	42	66.6	531.02	1060.03	2	1059.54	0.4872	0
sp|P10275|ANDR_HUMAN	Androgen receptor OS=Homo sapiens GN=AR PE=1 SV=2	MEVQLGLGR	53.22	0.0037	34320	2134	42	66.6	531.03	1060.05	2	1059.54	0.5072	0
sp|P10275|ANDR_HUMAN	Androgen receptor OS=Homo sapiens GN=AR PE=1 SV=2	MEVQLGLGR	41.86	0.0085	34320	2134	42	66.6	531.03	1060.05	2	1059.54	0.5072	0
sp|P10275|ANDR_HUMAN	Androgen receptor OS=Homo sapiens GN=AR PE=1 SV=2	MEVQLGLGR	20.63	1.5	34320	2134	42	66.6	531.03	1060.05	2	1059.54	0.5072	0
sp|P10275|ANDR_HUMAN	Androgen receptor OS=Homo sapiens GN=AR PE=1 SV=2	MEVQLGLGR	77.61	1.6e-05	34320	2134	42	66.6	531.032	1060.05	2	1059.54	0.5109	0
sp|P10275|ANDR_HUMAN	Androgen receptor OS=Homo sapiens GN=AR PE=1 SV=2	MEVQLGLGR	44.28	0.012	34320	2134	42	66.6	531.04	1060.07	2	1059.54	0.5272	0
sp|P10275|ANDR_HUMAN	Androgen receptor OS=Homo sapiens GN=AR PE=1 SV=2	MEVQLGLGR	49.59	0.0029	34320	2134	42	66.6	531.04	1060.07	2	1059.54	0.5272	0
sp|P10275|ANDR_HUMAN	Androgen receptor OS=Homo sapiens GN=AR PE=1 SV=2	MEVQLGLGR	33.09	0.17	34320	2134	42	66.6	531.04	1060.07	2	1059.54	0.5272	0
sp|P10275|ANDR_HUMAN	Androgen receptor OS=Homo sapiens GN=AR PE=1 SV=2	MEVQLGLGR	46.7	0.011	34320	2134	42	66.6	531.05	1060.09	2	1059.54	0.5472	0
sp|P10275|ANDR_HUMAN	Androgen receptor OS=Homo sapiens GN=AR PE=1 SV=2	MEVQLGLGR	45.71	0.024	34320	2134	42	66.6	531.05	1060.09	2	1059.54	0.5472	0
sp|P10275|ANDR_HUMAN	Androgen receptor OS=Homo sapiens GN=AR PE=1 SV=2	MEVQLGLGR	51.81	0.0031	34320	2134	42	66.6	531.05	1060.09	2	1059.54	0.5472	0
sp|P10275|ANDR_HUMAN	Androgen receptor OS=Homo sapiens GN=AR PE=1 SV=2	MEVQLGLGR	29.59	0.16	34320	2134	42	66.6	531.05	1060.09	2	1059.54	0.5472	0
sp|P10275|ANDR_HUMAN	Androgen receptor OS=Homo sapiens GN=AR PE=1 SV=2	MEVQLGLGR	43	0.0051	34320	2134	42	66.6	531.06	1060.11	2	1059.54	0.5672	0
sp|P10275|ANDR_HUMAN	Androgen receptor OS=Homo sapiens GN=AR PE=1 SV=2	MEVQLGLGR	51.08	0.0079	34320	2134	42	66.6	531.06	1060.11	2	1059.54	0.5672	0
sp|P10275|ANDR_HUMAN	Androgen receptor OS=Homo sapiens GN=AR PE=1 SV=2	MEVQLGLGR	49.21	0.0031	34320	2134	42	66.6	531.06	1060.11	2	1059.54	0.5672	0
sp|P10275|ANDR_HUMAN	Androgen receptor OS=Homo sapiens GN=AR PE=1 SV=2	MEVQLGLGR	25.7	0.17	34320	2134	42	66.6	531.06	1060.11	2	1059.54	0.5672	0
sp|P10275|ANDR_HUMAN	Androgen receptor OS=Homo sapiens GN=AR PE=1 SV=2	MEVQLGLGR	28.1	0.41	34320	2134	42	66.6	531.08	1060.15	2	1059.54	0.6072	0
sp|P10275|ANDR_HUMAN	Androgen receptor OS=Homo sapiens GN=AR PE=1 SV=2	MEVQLGLGR	46.12	0.0061	34320	2134	42	66.6	531.08	1060.15	2	1059.54	0.6072	0
sp|P10275|ANDR_HUMAN	Androgen receptor OS=Homo sapiens GN=AR PE=1 SV=2	MEVQLGLGR	43.83	0.019	34320	2134	42	66.6	531.08	1060.15	2	1059.54	0.6072	0
sp|P10275|ANDR_HUMAN	Androgen receptor OS=Homo sapiens GN=AR PE=1 SV=2	MEVQLGLGR	50.58	0.0079	34320	2134	42	66.6	531.09	1060.17	2	1059.54	0.6272	0
sp|P10275|ANDR_HUMAN	Androgen receptor OS=Homo sapiens GN=AR PE=1 SV=2	MEVQLGLGR	47.94	0.0027	34320	2134	42	66.6	531.09	1060.17	2	1059.54	0.6272	0
sp|P10275|ANDR_HUMAN	Androgen receptor OS=Homo sapiens GN=AR PE=1 SV=2	MEVQLGLGR	51.86	0.0032	34320	2134	42	66.6	531.09	1060.17	2	1059.54	0.6272	0
sp|P10275|ANDR_HUMAN	Androgen receptor OS=Homo sapiens GN=AR PE=1 SV=2	MEVQLGLGR	41.42	0.0075	34320	2134	42	66.6	531.09	1060.17	2	1059.54	0.6272	0
sp|P10275|ANDR_HUMAN	Androgen receptor OS=Homo sapiens GN=AR PE=1 SV=2	MEVQLGLGR	47.82	0.016	34320	2134	42	66.6	531.1	1060.19	2	1059.54	0.6472	0
sp|P10275|ANDR_HUMAN	Androgen receptor OS=Homo sapiens GN=AR PE=1 SV=2	MEVQLGLGR	47.54	0.043	34320	2134	42	66.6	531.1	1060.19	2	1059.54	0.6472	0
sp|P10275|ANDR_HUMAN	Androgen receptor OS=Homo sapiens GN=AR PE=1 SV=2	MEVQLGLGR	44.34	0.017	34320	2134	42	66.6	531.1	1060.19	2	1059.54	0.6472	0
sp|P10275|ANDR_HUMAN	Androgen receptor OS=Homo sapiens GN=AR PE=1 SV=2	MEVQLGLGR	46.05	0.0062	34320	2134	42	66.6	531.1	1060.19	2	1059.54	0.6472	0
sp|P10275|ANDR_HUMAN	Androgen receptor OS=Homo sapiens GN=AR PE=1 SV=2	MEVQLGLGR	45.07	0.0048	34320	2134	42	66.6	531.1	1060.19	2	1059.54	0.6472	0
sp|P10275|ANDR_HUMAN	Androgen receptor OS=Homo sapiens GN=AR PE=1 SV=2	MEVQLGLGR	44.05	0.096	34320	2134	42	66.6	531.11	1060.21	2	1059.54	0.6672	0
sp|P10275|ANDR_HUMAN	Androgen receptor OS=Homo sapiens GN=AR PE=1 SV=2	MEVQLGLGR	42.34	0.012	34320	2134	42	66.6	531.11	1060.21	2	1059.54	0.6672	0
sp|P10275|ANDR_HUMAN	Androgen receptor OS=Homo sapiens GN=AR PE=1 SV=2	MEVQLGLGR	37.94	0.0084	34320	2134	42	66.6	531.11	1060.21	2	1059.54	0.6672	0
sp|P10275|ANDR_HUMAN	Androgen receptor OS=Homo sapiens GN=AR PE=1 SV=2	MEVQLGLGR	46.4	0.0093	34320	2134	42	66.6	531.12	1060.23	2	1059.54	0.6872	0
sp|P10275|ANDR_HUMAN	Androgen receptor OS=Homo sapiens GN=AR PE=1 SV=2	MEVQLGLGR	45.63	0.0063	34320	2134	42	66.6	531.12	1060.23	2	1059.54	0.6872	0
sp|P10275|ANDR_HUMAN	Androgen receptor OS=Homo sapiens GN=AR PE=1 SV=2	MEVQLGLGR	43.05	0.008	34320	2134	42	66.6	531.12	1060.23	2	1059.54	0.6872	0
sp|P10275|ANDR_HUMAN	Androgen receptor OS=Homo sapiens GN=AR PE=1 SV=2	MEVQLGLGR	45.58	0.0063	34320	2134	42	66.6	531.12	1060.23	2	1059.54	0.6872	0
sp|P10275|ANDR_HUMAN	Androgen receptor OS=Homo sapiens GN=AR PE=1 SV=2	MEVQLGLGR	39.08	0.017	34320	2134	42	66.6	531.12	1060.23	2	1059.54	0.6872	0
sp|P10275|ANDR_HUMAN	Androgen receptor OS=Homo sapiens GN=AR PE=1 SV=2	MEVQLGLGR	22.13	0.083	34320	2134	42	66.6	531.14	1060.27	2	1059.54	0.7272	0
sp|P10275|ANDR_HUMAN	Androgen receptor OS=Homo sapiens GN=AR PE=1 SV=2	MEVQLGLGR	40.8	0.025	34320	2134	42	66.6	531.14	1060.27	2	1059.54	0.7272	0
sp|P10275|ANDR_HUMAN	Androgen receptor OS=Homo sapiens GN=AR PE=1 SV=2	MEVQLGLGR	45.87	0.011	34320	2134	42	66.6	531.14	1060.27	2	1059.54	0.7272	0
sp|P10275|ANDR_HUMAN	Androgen receptor OS=Homo sapiens GN=AR PE=1 SV=2	MEVQLGLGR	36.48	0.085	34320	2134	42	66.6	531.14	1060.27	2	1059.54	0.7272	0
sp|P10275|ANDR_HUMAN	Androgen receptor OS=Homo sapiens GN=AR PE=1 SV=2	MEVQLGLGR	48.8	0.0028	34320	2134	42	66.6	531.14	1060.27	2	1059.54	0.7272	0
sp|P10275|ANDR_HUMAN	Androgen receptor OS=Homo sapiens GN=AR PE=1 SV=2	MEVQLGLGR	27.45	0.038	34320	2134	42	66.6	531.14	1060.27	2	1059.54	0.7272	0
sp|P10275|ANDR_HUMAN	Androgen receptor OS=Homo sapiens GN=AR PE=1 SV=2	MEVQLGLGR	46.11	0.0031	34320	2134	42	66.6	531.14	1060.27	2	1059.54	0.7272	0
sp|P10275|ANDR_HUMAN	Androgen receptor OS=Homo sapiens GN=AR PE=1 SV=2	MEVQLGLGR	53.09	0.0016	34320	2134	42	66.6	531.16	1060.31	2	1059.54	0.7672	0
sp|P10275|ANDR_HUMAN	Androgen receptor OS=Homo sapiens GN=AR PE=1 SV=2	MEVQLGLGR	41.98	0.057	34320	2134	42	66.6	531.16	1060.31	2	1059.54	0.7672	0
sp|P10275|ANDR_HUMAN	Androgen receptor OS=Homo sapiens GN=AR PE=1 SV=2	MEVQLGLGR	26.85	0.036	34320	2134	42	66.6	531.17	1060.33	2	1059.54	0.7872	0
sp|P10275|ANDR_HUMAN	Androgen receptor OS=Homo sapiens GN=AR PE=1 SV=2	MEVQLGLGR	44.69	0.01	34320	2134	42	66.6	531.18	1060.35	2	1059.54	0.8072	0
sp|P10275|ANDR_HUMAN	Androgen receptor OS=Homo sapiens GN=AR PE=1 SV=2	MEVQLGLGR	43.8	0.006	34320	2134	42	66.6	531.18	1060.35	2	1059.54	0.8072	0
sp|P10275|ANDR_HUMAN	Androgen receptor OS=Homo sapiens GN=AR PE=1 SV=2	MEVQLGLGR	45.56	0.0045	34320	2134	42	66.6	531.19	1060.37	2	1059.54	0.8272	0
sp|P10275|ANDR_HUMAN	Androgen receptor OS=Homo sapiens GN=AR PE=1 SV=2	MEVQLGLGR	43.95	0.0062	34320	2134	42	66.6	531.2	1060.39	2	1059.54	0.8472	0
sp|P10275|ANDR_HUMAN	Androgen receptor OS=Homo sapiens GN=AR PE=1 SV=2	MEVQLGLGR	46.26	0.026	34320	2134	42	66.6	531.22	1060.43	2	1059.54	0.8872	0
sp|P10275|ANDR_HUMAN	Androgen receptor OS=Homo sapiens GN=AR PE=1 SV=2	MEVQLGLGR	52.12	0.0031	34320	2134	42	66.6	531.22	1060.43	2	1059.54	0.8872	0
sp|P10275|ANDR_HUMAN	Androgen receptor OS=Homo sapiens GN=AR PE=1 SV=2	MEVQLGLGR	43.97	0.0098	34320	2134	42	66.6	531.22	1060.43	2	1059.54	0.8872	0
sp|P10275|ANDR_HUMAN	Androgen receptor OS=Homo sapiens GN=AR PE=1 SV=2	MEVQLGLGR	38.91	0.0094	34320	2134	42	66.6	531.33	1060.65	2	1059.54	1.1072	0
sp|P10275|ANDR_HUMAN	Androgen receptor OS=Homo sapiens GN=AR PE=1 SV=2	MEVQLGLGR	51.77	0.0017	34320	2134	42	66.6	531.36	1060.71	2	1059.54	1.1672	0
sp|P10275|ANDR_HUMAN	Androgen receptor OS=Homo sapiens GN=AR PE=1 SV=2	MEVQLGLGR	46.52	0.0088	34320	2134	42	66.6	531.38	1060.75	2	1059.54	1.2072	0
sp|P10275|ANDR_HUMAN	Androgen receptor OS=Homo sapiens GN=AR PE=1 SV=2	MEVQLGLGR	42.51	0.061	34320	2134	42	66.6	531.39	1060.77	2	1059.54	1.2272	0
sp|P10275|ANDR_HUMAN	Androgen receptor OS=Homo sapiens GN=AR PE=1 SV=2	MEVQLGLGR	42.91	0.088	34320	2134	42	66.6	531.4	1060.79	2	1059.54	1.2472	0
sp|P10275|ANDR_HUMAN	Androgen receptor OS=Homo sapiens GN=AR PE=1 SV=2	MEVQLGLGR	43.26	0.015	34320	2134	42	66.6	531.43	1060.85	2	1059.54	1.3072	0
sp|P10275|ANDR_HUMAN	Androgen receptor OS=Homo sapiens GN=AR PE=1 SV=2	MEVQLGLGR	42.78	0.012	34320	2134	42	66.6	531.43	1060.85	2	1059.54	1.3072	0
sp|P10275|ANDR_HUMAN	Androgen receptor OS=Homo sapiens GN=AR PE=1 SV=2	MEVQLGLGR	40.94	0.017	34320	2134	42	66.6	531.44	1060.87	2	1059.54	1.3272	0
sp|P10275|ANDR_HUMAN	Androgen receptor OS=Homo sapiens GN=AR PE=1 SV=2	MEVQLGLGR	29.1	0.25	34320	2134	42	66.6	531.44	1060.87	2	1059.54	1.3272	0
sp|P10275|ANDR_HUMAN	Androgen receptor OS=Homo sapiens GN=AR PE=1 SV=2	MEVQLGLGR	31.59	0.03	34320	2134	42	66.6	531.44	1060.87	2	1059.54	1.3272	0
sp|P10275|ANDR_HUMAN	Androgen receptor OS=Homo sapiens GN=AR PE=1 SV=2	MEVQLGLGR	34.99	0.057	34320	2134	42	66.6	531.44	1060.87	2	1059.54	1.3272	0
sp|P10275|ANDR_HUMAN	Androgen receptor OS=Homo sapiens GN=AR PE=1 SV=2	MEVQLGLGR	35.42	0.032	34320	2134	42	66.6	531.45	1060.89	2	1059.54	1.3472	0
sp|P10275|ANDR_HUMAN	Androgen receptor OS=Homo sapiens GN=AR PE=1 SV=2	MEVQLGLGR	47.06	0.027	34320	2134	42	66.6	531.46	1060.91	2	1059.54	1.3672	0
sp|P10275|ANDR_HUMAN	Androgen receptor OS=Homo sapiens GN=AR PE=1 SV=2	MEVQLGLGR	39.55	0.015	34320	2134	42	66.6	531.46	1060.91	2	1059.54	1.3672	0
sp|P10275|ANDR_HUMAN	Androgen receptor OS=Homo sapiens GN=AR PE=1 SV=2	MEVQLGLGR	24.91	0.28	34320	2134	42	66.6	531.46	1060.91	2	1059.54	1.3672	0
sp|P10275|ANDR_HUMAN	Androgen receptor OS=Homo sapiens GN=AR PE=1 SV=2	MEVQLGLGR	34.67	0.045	34320	2134	42	66.6	531.49	1060.97	2	1059.54	1.4272	0
sp|P10275|ANDR_HUMAN	Androgen receptor OS=Homo sapiens GN=AR PE=1 SV=2	MEVQLGLGR	41.8	0.023	34320	2134	42	66.6	531.49	1060.97	2	1059.54	1.4272	0
sp|P10275|ANDR_HUMAN	Androgen receptor OS=Homo sapiens GN=AR PE=1 SV=2	MEVQLGLGR	23.06	0.27	34320	2134	42	66.6	531.5	1060.99	2	1059.54	1.4472	0
sp|P10275|ANDR_HUMAN	Androgen receptor OS=Homo sapiens GN=AR PE=1 SV=2	MEVQLGLGR	30.61	0.15	34320	2134	42	66.6	531.5	1060.99	2	1059.54	1.4472	0
sp|P10275|ANDR_HUMAN	Androgen receptor OS=Homo sapiens GN=AR PE=1 SV=2	MEVQLGLGR	23.81	0.2	34320	2134	42	66.6	531.51	1061.01	2	1059.54	1.4672	0
sp|P10275|ANDR_HUMAN	Androgen receptor OS=Homo sapiens GN=AR PE=1 SV=2	MEVQLGLGR	21.71	0.11	34320	2134	42	66.6	531.51	1061.01	2	1059.54	1.4672	0
sp|P10275|ANDR_HUMAN	Androgen receptor OS=Homo sapiens GN=AR PE=1 SV=2	MEVQLGLGR	40.52	0.01	34320	2134	42	66.6	531.52	1061.03	2	1059.54	1.4872	0
sp|P10275|ANDR_HUMAN	Androgen receptor OS=Homo sapiens GN=AR PE=1 SV=2	MEVQLGLGR	34.04	0.066	34320	2134	42	66.6	531.52	1061.03	2	1059.54	1.4872	0
sp|P10275|ANDR_HUMAN	Androgen receptor OS=Homo sapiens GN=AR PE=1 SV=2	MEVQLGLGR	31.55	0.039	34320	2134	42	66.6	531.52	1061.03	2	1059.54	1.4872	0
sp|P10275|ANDR_HUMAN	Androgen receptor OS=Homo sapiens GN=AR PE=1 SV=2	MEVQLGLGR	26.33	0.11	34320	2134	42	66.6	531.53	1061.05	2	1059.54	1.5072	0
sp|P10275|ANDR_HUMAN	Androgen receptor OS=Homo sapiens GN=AR PE=1 SV=2	MEVQLGLGR	33.37	0.084	34320	2134	42	66.6	531.53	1061.05	2	1059.54	1.5072	0
sp|P10275|ANDR_HUMAN	Androgen receptor OS=Homo sapiens GN=AR PE=1 SV=2	MEVQLGLGR	24.99	0.17	34320	2134	42	66.6	531.54	1061.07	2	1059.54	1.5272	0
sp|P10275|ANDR_HUMAN	Androgen receptor OS=Homo sapiens GN=AR PE=1 SV=2	MEVQLGLGR	26.86	0.098	34320	2134	42	66.6	531.54	1061.07	2	1059.54	1.5272	0
sp|P10275|ANDR_HUMAN	Androgen receptor OS=Homo sapiens GN=AR PE=1 SV=2	MEVQLGLGR	27.64	0.065	34320	2134	42	66.6	531.54	1061.07	2	1059.54	1.5272	0
sp|P10275|ANDR_HUMAN	Androgen receptor OS=Homo sapiens GN=AR PE=1 SV=2	MEVQLGLGR	20.41	0.49	34320	2134	42	66.6	531.55	1061.09	2	1059.54	1.5472	0
sp|P10275|ANDR_HUMAN	Androgen receptor OS=Homo sapiens GN=AR PE=1 SV=2	MEVQLGLGR	27.03	1.4	34320	2134	42	66.6	531.55	1061.09	2	1059.54	1.5472	0
sp|P10275|ANDR_HUMAN	Androgen receptor OS=Homo sapiens GN=AR PE=1 SV=2	MEVQLGLGR	28.22	0.47	34320	2134	42	66.6	531.55	1061.09	2	1059.54	1.5472	0
sp|P10275|ANDR_HUMAN	Androgen receptor OS=Homo sapiens GN=AR PE=1 SV=2	MEVQLGLGR	24.3	0.13	34320	2134	42	66.6	531.58	1061.15	2	1059.54	1.6072	0
sp|P10275|ANDR_HUMAN	Androgen receptor OS=Homo sapiens GN=AR PE=1 SV=2	MEVQLGLGR	27.53	0.23	34320	2134	42	66.6	531.6	1061.19	2	1059.54	1.6472	0
sp|P10275|ANDR_HUMAN	Androgen receptor OS=Homo sapiens GN=AR PE=1 SV=2	MEVQLGLGR	27.68	0.19	34320	2134	42	66.6	531.6	1061.19	2	1059.54	1.6472	0
sp|P10275|ANDR_HUMAN	Androgen receptor OS=Homo sapiens GN=AR PE=1 SV=2	MEVQLGLGR	27.76	1.4	34320	2134	42	66.6	531.61	1061.21	2	1059.54	1.6672	0
sp|P10275|ANDR_HUMAN	Androgen receptor OS=Homo sapiens GN=AR PE=1 SV=2	MEVQLGLGR	29.18	0.12	34320	2134	42	66.6	531.62	1061.23	2	1059.54	1.6872	0
sp|P10275|ANDR_HUMAN	Androgen receptor OS=Homo sapiens GN=AR PE=1 SV=2	MEVQLGLGR	33.09	0.014	34320	2134	42	66.6	531.63	1061.25	2	1059.54	1.7072	0
sp|P10275|ANDR_HUMAN	Androgen receptor OS=Homo sapiens GN=AR PE=1 SV=2	LLDSVQPIAR	50.05	0.00081	34320	2134	42	66.6	555.84	1109.67	2	1110.64	-0.9742	0
sp|P10275|ANDR_HUMAN	Androgen receptor OS=Homo sapiens GN=AR PE=1 SV=2	LLDSVQPIAR	33.77	0.03	34320	2134	42	66.6	555.91	1109.81	2	1110.64	-0.8342	0
sp|P10275|ANDR_HUMAN	Androgen receptor OS=Homo sapiens GN=AR PE=1 SV=2	LLDSVQPIAR	53.93	0.00071	34320	2134	42	66.6	556	1109.99	2	1110.64	-0.6542	0
sp|P10275|ANDR_HUMAN	Androgen receptor OS=Homo sapiens GN=AR PE=1 SV=2	LLDSVQPIAR	44.46	0.0013	34320	2134	42	66.6	556.02	1110.03	2	1110.64	-0.6142	0
sp|P10275|ANDR_HUMAN	Androgen receptor OS=Homo sapiens GN=AR PE=1 SV=2	LLDSVQPIAR	20.04	0.062	34320	2134	42	66.6	556.03	1110.05	2	1110.64	-0.5942	0
sp|P10275|ANDR_HUMAN	Androgen receptor OS=Homo sapiens GN=AR PE=1 SV=2	LLDSVQPIAR	31.21	0.037	34320	2134	42	66.6	556.06	1110.11	2	1110.64	-0.5342	0
sp|P10275|ANDR_HUMAN	Androgen receptor OS=Homo sapiens GN=AR PE=1 SV=2	LLDSVQPIAR	36.07	0.011	34320	2134	42	66.6	556.08	1110.15	2	1110.64	-0.4942	0
sp|P10275|ANDR_HUMAN	Androgen receptor OS=Homo sapiens GN=AR PE=1 SV=2	LLDSVQPIAR	41.04	0.0055	34320	2134	42	66.6	556.11	1110.21	2	1110.64	-0.4342	0
sp|P10275|ANDR_HUMAN	Androgen receptor OS=Homo sapiens GN=AR PE=1 SV=2	LLDSVQPIAR	22.75	0.18	34320	2134	42	66.6	556.12	1110.23	2	1110.64	-0.4142	0
sp|P10275|ANDR_HUMAN	Androgen receptor OS=Homo sapiens GN=AR PE=1 SV=2	LLDSVQPIAR	37.96	0.032	34320	2134	42	66.6	556.12	1110.23	2	1110.64	-0.4142	0
sp|P10275|ANDR_HUMAN	Androgen receptor OS=Homo sapiens GN=AR PE=1 SV=2	LLDSVQPIAR	21.88	0.29	34320	2134	42	66.6	556.14	1110.27	2	1110.64	-0.3742	0
sp|P10275|ANDR_HUMAN	Androgen receptor OS=Homo sapiens GN=AR PE=1 SV=2	LLDSVQPIAR	23.54	0.043	34320	2134	42	66.6	556.15	1110.29	2	1110.64	-0.3542	0
sp|P10275|ANDR_HUMAN	Androgen receptor OS=Homo sapiens GN=AR PE=1 SV=2	LLDSVQPIAR	29.04	0.047	34320	2134	42	66.6	556.15	1110.29	2	1110.64	-0.3542	0
sp|P10275|ANDR_HUMAN	Androgen receptor OS=Homo sapiens GN=AR PE=1 SV=2	LLDSVQPIAR	22.61	0.065	34320	2134	42	66.6	556.16	1110.31	2	1110.64	-0.3342	0
sp|P10275|ANDR_HUMAN	Androgen receptor OS=Homo sapiens GN=AR PE=1 SV=2	LLDSVQPIAR	43.98	0.0078	34320	2134	42	66.6	556.16	1110.31	2	1110.64	-0.3342	0
sp|P10275|ANDR_HUMAN	Androgen receptor OS=Homo sapiens GN=AR PE=1 SV=2	LLDSVQPIAR	44.21	0.0013	34320	2134	42	66.6	556.16	1110.31	2	1110.64	-0.3342	0
sp|P10275|ANDR_HUMAN	Androgen receptor OS=Homo sapiens GN=AR PE=1 SV=2	LLDSVQPIAR	22.94	0.28	34320	2134	42	66.6	556.17	1110.33	2	1110.64	-0.3142	0
sp|P10275|ANDR_HUMAN	Androgen receptor OS=Homo sapiens GN=AR PE=1 SV=2	LLDSVQPIAR	33.76	0.017	34320	2134	42	66.6	556.17	1110.33	2	1110.64	-0.3142	0
sp|P10275|ANDR_HUMAN	Androgen receptor OS=Homo sapiens GN=AR PE=1 SV=2	LLDSVQPIAR	42.73	0.024	34320	2134	42	66.6	556.18	1110.35	2	1110.64	-0.2942	0
sp|P10275|ANDR_HUMAN	Androgen receptor OS=Homo sapiens GN=AR PE=1 SV=2	LLDSVQPIAR	44.92	0.0025	34320	2134	42	66.6	556.18	1110.35	2	1110.64	-0.2942	0
sp|P10275|ANDR_HUMAN	Androgen receptor OS=Homo sapiens GN=AR PE=1 SV=2	LLDSVQPIAR	42.88	0.0072	34320	2134	42	66.6	556.19	1110.37	2	1110.64	-0.2742	0
sp|P10275|ANDR_HUMAN	Androgen receptor OS=Homo sapiens GN=AR PE=1 SV=2	LLDSVQPIAR	56.41	0.00023	34320	2134	42	66.6	556.19	1110.37	2	1110.64	-0.2742	0
sp|P10275|ANDR_HUMAN	Androgen receptor OS=Homo sapiens GN=AR PE=1 SV=2	LLDSVQPIAR	37.72	0.011	34320	2134	42	66.6	556.19	1110.37	2	1110.64	-0.2742	0
sp|P10275|ANDR_HUMAN	Androgen receptor OS=Homo sapiens GN=AR PE=1 SV=2	LLDSVQPIAR	24.67	0.051	34320	2134	42	66.6	556.2	1110.39	2	1110.64	-0.2542	0
sp|P10275|ANDR_HUMAN	Androgen receptor OS=Homo sapiens GN=AR PE=1 SV=2	LLDSVQPIAR	42.32	0.0034	34320	2134	42	66.6	556.2	1110.39	2	1110.64	-0.2542	0
sp|P10275|ANDR_HUMAN	Androgen receptor OS=Homo sapiens GN=AR PE=1 SV=2	LLDSVQPIAR	49.34	0.0014	34320	2134	42	66.6	556.2	1110.39	2	1110.64	-0.2542	0
sp|P10275|ANDR_HUMAN	Androgen receptor OS=Homo sapiens GN=AR PE=1 SV=2	LLDSVQPIAR	43.81	0.0083	34320	2134	42	66.6	556.2	1110.39	2	1110.64	-0.2542	0
sp|P10275|ANDR_HUMAN	Androgen receptor OS=Homo sapiens GN=AR PE=1 SV=2	LLDSVQPIAR	42.52	0.014	34320	2134	42	66.6	556.2	1110.39	2	1110.64	-0.2542	0
sp|P10275|ANDR_HUMAN	Androgen receptor OS=Homo sapiens GN=AR PE=1 SV=2	LLDSVQPIAR	43.12	0.0027	34320	2134	42	66.6	556.21	1110.41	2	1110.64	-0.2342	0
sp|P10275|ANDR_HUMAN	Androgen receptor OS=Homo sapiens GN=AR PE=1 SV=2	LLDSVQPIAR	29.85	0.064	34320	2134	42	66.6	556.21	1110.41	2	1110.64	-0.2342	0
sp|P10275|ANDR_HUMAN	Androgen receptor OS=Homo sapiens GN=AR PE=1 SV=2	LLDSVQPIAR	26.85	0.52	34320	2134	42	66.6	556.22	1110.43	2	1110.64	-0.2142	0
sp|P10275|ANDR_HUMAN	Androgen receptor OS=Homo sapiens GN=AR PE=1 SV=2	LLDSVQPIAR	40.17	0.0072	34320	2134	42	66.6	556.22	1110.43	2	1110.64	-0.2142	0
sp|P10275|ANDR_HUMAN	Androgen receptor OS=Homo sapiens GN=AR PE=1 SV=2	LLDSVQPIAR	39.06	0.017	34320	2134	42	66.6	556.22	1110.43	2	1110.64	-0.2142	0
sp|P10275|ANDR_HUMAN	Androgen receptor OS=Homo sapiens GN=AR PE=1 SV=2	LLDSVQPIAR	56.31	0.0002	34320	2134	42	66.6	556.23	1110.45	2	1110.64	-0.1942	0
sp|P10275|ANDR_HUMAN	Androgen receptor OS=Homo sapiens GN=AR PE=1 SV=2	LLDSVQPIAR	32.36	1.3	34320	2134	42	66.6	556.24	1110.47	2	1110.64	-0.1742	0
sp|P10275|ANDR_HUMAN	Androgen receptor OS=Homo sapiens GN=AR PE=1 SV=2	LLDSVQPIAR	37.7	0.0088	34320	2134	42	66.6	556.24	1110.47	2	1110.64	-0.1742	0
sp|P10275|ANDR_HUMAN	Androgen receptor OS=Homo sapiens GN=AR PE=1 SV=2	LLDSVQPIAR	35.99	0.014	34320	2134	42	66.6	556.24	1110.47	2	1110.64	-0.1742	0
sp|P10275|ANDR_HUMAN	Androgen receptor OS=Homo sapiens GN=AR PE=1 SV=2	LLDSVQPIAR	40.42	0.0049	34320	2134	42	66.6	556.25	1110.49	2	1110.64	-0.1542	0
sp|P10275|ANDR_HUMAN	Androgen receptor OS=Homo sapiens GN=AR PE=1 SV=2	LLDSVQPIAR	28.34	0.023	34320	2134	42	66.6	556.25	1110.49	2	1110.64	-0.1542	0
sp|P10275|ANDR_HUMAN	Androgen receptor OS=Homo sapiens GN=AR PE=1 SV=2	LLDSVQPIAR	39.42	0.017	34320	2134	42	66.6	556.25	1110.49	2	1110.64	-0.1542	0
sp|P10275|ANDR_HUMAN	Androgen receptor OS=Homo sapiens GN=AR PE=1 SV=2	LLDSVQPIAR	63.52	0.00032	34320	2134	42	66.6	556.252	1110.49	2	1110.64	-0.1494	0
sp|P10275|ANDR_HUMAN	Androgen receptor OS=Homo sapiens GN=AR PE=1 SV=2	LLDSVQPIAR	44.66	0.0016	34320	2134	42	66.6	556.252	1110.49	2	1110.64	-0.1494	0
sp|P10275|ANDR_HUMAN	Androgen receptor OS=Homo sapiens GN=AR PE=1 SV=2	LLDSVQPIAR	56.2	0.00021	34320	2134	42	66.6	556.255	1110.5	2	1110.64	-0.1444	0
sp|P10275|ANDR_HUMAN	Androgen receptor OS=Homo sapiens GN=AR PE=1 SV=2	LLDSVQPIAR	48.78	0.0073	34320	2134	42	66.6	556.255	1110.5	2	1110.64	-0.1444	0
sp|P10275|ANDR_HUMAN	Androgen receptor OS=Homo sapiens GN=AR PE=1 SV=2	LLDSVQPIAR	51.1	0.00098	34320	2134	42	66.6	556.255	1110.5	2	1110.64	-0.1439	0
sp|P10275|ANDR_HUMAN	Androgen receptor OS=Homo sapiens GN=AR PE=1 SV=2	LLDSVQPIAR	51.87	0.00044	34320	2134	42	66.6	556.255	1110.5	2	1110.64	-0.1439	0
sp|P10275|ANDR_HUMAN	Androgen receptor OS=Homo sapiens GN=AR PE=1 SV=2	LLDSVQPIAR	56.05	0.00022	34320	2134	42	66.6	556.26	1110.51	2	1110.64	-0.1342	0
sp|P10275|ANDR_HUMAN	Androgen receptor OS=Homo sapiens GN=AR PE=1 SV=2	LLDSVQPIAR	31.46	0.015	34320	2134	42	66.6	556.26	1110.51	2	1110.64	-0.1342	0
sp|P10275|ANDR_HUMAN	Androgen receptor OS=Homo sapiens GN=AR PE=1 SV=2	LLDSVQPIAR	55.83	0.00019	34320	2134	42	66.6	556.26	1110.51	2	1110.64	-0.1342	0
sp|P10275|ANDR_HUMAN	Androgen receptor OS=Homo sapiens GN=AR PE=1 SV=2	LLDSVQPIAR	49.23	0.0022	34320	2134	42	66.6	556.26	1110.51	2	1110.64	-0.1342	0
sp|P10275|ANDR_HUMAN	Androgen receptor OS=Homo sapiens GN=AR PE=1 SV=2	LLDSVQPIAR	41.76	0.0045	34320	2134	42	66.6	556.27	1110.53	2	1110.64	-0.1142	0
sp|P10275|ANDR_HUMAN	Androgen receptor OS=Homo sapiens GN=AR PE=1 SV=2	LLDSVQPIAR	31.69	0.08	34320	2134	42	66.6	556.27	1110.53	2	1110.64	-0.1142	0
sp|P10275|ANDR_HUMAN	Androgen receptor OS=Homo sapiens GN=AR PE=1 SV=2	LLDSVQPIAR	42.66	0.011	34320	2134	42	66.6	556.272	1110.53	2	1110.64	-0.1094	0
sp|P10275|ANDR_HUMAN	Androgen receptor OS=Homo sapiens GN=AR PE=1 SV=2	LLDSVQPIAR	38.65	0.0044	34320	2134	42	66.6	556.28	1110.55	2	1110.64	-0.0942	0
sp|P10275|ANDR_HUMAN	Androgen receptor OS=Homo sapiens GN=AR PE=1 SV=2	LLDSVQPIAR	56.28	0.00032	34320	2134	42	66.6	556.28	1110.55	2	1110.64	-0.0942	0
sp|P10275|ANDR_HUMAN	Androgen receptor OS=Homo sapiens GN=AR PE=1 SV=2	LLDSVQPIAR	27.86	0.22	34320	2134	42	66.6	556.28	1110.55	2	1110.64	-0.0942	0
sp|P10275|ANDR_HUMAN	Androgen receptor OS=Homo sapiens GN=AR PE=1 SV=2	LLDSVQPIAR	56.08	0.00038	34320	2134	42	66.6	556.28	1110.55	2	1110.64	-0.0942	0
sp|P10275|ANDR_HUMAN	Androgen receptor OS=Homo sapiens GN=AR PE=1 SV=2	LLDSVQPIAR	30.66	0.042	34320	2134	42	66.6	556.28	1110.55	2	1110.64	-0.0942	0
sp|P10275|ANDR_HUMAN	Androgen receptor OS=Homo sapiens GN=AR PE=1 SV=2	LLDSVQPIAR	61.42	0.00011	34320	2134	42	66.6	556.29	1110.57	2	1110.64	-0.0742	0
sp|P10275|ANDR_HUMAN	Androgen receptor OS=Homo sapiens GN=AR PE=1 SV=2	LLDSVQPIAR	56.22	0.00023	34320	2134	42	66.6	556.29	1110.57	2	1110.64	-0.0742	0
sp|P10275|ANDR_HUMAN	Androgen receptor OS=Homo sapiens GN=AR PE=1 SV=2	LLDSVQPIAR	51.5	0.00038	34320	2134	42	66.6	556.29	1110.57	2	1110.64	-0.0742	0
sp|P10275|ANDR_HUMAN	Androgen receptor OS=Homo sapiens GN=AR PE=1 SV=2	LLDSVQPIAR	30.15	0.025	34320	2134	42	66.6	556.29	1110.57	2	1110.64	-0.0742	0
sp|P10275|ANDR_HUMAN	Androgen receptor OS=Homo sapiens GN=AR PE=1 SV=2	LLDSVQPIAR	43.81	0.0087	34320	2134	42	66.6	556.3	1110.59	2	1110.64	-0.0542	0
sp|P10275|ANDR_HUMAN	Androgen receptor OS=Homo sapiens GN=AR PE=1 SV=2	LLDSVQPIAR	61.61	9.5e-05	34320	2134	42	66.6	556.3	1110.59	2	1110.64	-0.0542	0
sp|P10275|ANDR_HUMAN	Androgen receptor OS=Homo sapiens GN=AR PE=1 SV=2	LLDSVQPIAR	44.83	0.002	34320	2134	42	66.6	556.3	1110.59	2	1110.64	-0.0542	0
sp|P10275|ANDR_HUMAN	Androgen receptor OS=Homo sapiens GN=AR PE=1 SV=2	LLDSVQPIAR	45.73	0.0016	34320	2134	42	66.6	556.31	1110.61	2	1110.64	-0.0342	0
sp|P10275|ANDR_HUMAN	Androgen receptor OS=Homo sapiens GN=AR PE=1 SV=2	LLDSVQPIAR	50.79	0.0013	34320	2134	42	66.6	556.324	1110.63	2	1110.64	-0.0064	0
sp|P10275|ANDR_HUMAN	Androgen receptor OS=Homo sapiens GN=AR PE=1 SV=2	LLDSVQPIAR	43.4	0.008	34320	2134	42	66.6	556.33	1110.65	2	1110.64	0.0058	0
sp|P10275|ANDR_HUMAN	Androgen receptor OS=Homo sapiens GN=AR PE=1 SV=2	LLDSVQPIAR	31.69	0.022	34320	2134	42	66.6	556.33	1110.65	2	1110.64	0.0058	0
sp|P10275|ANDR_HUMAN	Androgen receptor OS=Homo sapiens GN=AR PE=1 SV=2	LLDSVQPIAR	67.85	3.8e-05	34320	2134	42	66.6	556.336	1110.66	2	1110.64	0.0171	0
sp|P10275|ANDR_HUMAN	Androgen receptor OS=Homo sapiens GN=AR PE=1 SV=2	LLDSVQPIAR	62.7	0.00012	34320	2134	42	66.6	556.336	1110.66	2	1110.64	0.0171	0
sp|P10275|ANDR_HUMAN	Androgen receptor OS=Homo sapiens GN=AR PE=1 SV=2	LLDSVQPIAR	50.4	0.00095	34320	2134	42	66.6	556.336	1110.66	2	1110.64	0.0171	0
sp|P10275|ANDR_HUMAN	Androgen receptor OS=Homo sapiens GN=AR PE=1 SV=2	LLDSVQPIAR	42.53	0.0073	34320	2134	42	66.6	556.34	1110.67	2	1110.64	0.0258	0
sp|P10275|ANDR_HUMAN	Androgen receptor OS=Homo sapiens GN=AR PE=1 SV=2	LLDSVQPIAR	40.76	0.012	34320	2134	42	66.6	556.35	1110.69	2	1110.64	0.0458	0
sp|P10275|ANDR_HUMAN	Androgen receptor OS=Homo sapiens GN=AR PE=1 SV=2	LLDSVQPIAR	37.58	0.012	34320	2134	42	66.6	556.35	1110.69	2	1110.64	0.0458	0
sp|P10275|ANDR_HUMAN	Androgen receptor OS=Homo sapiens GN=AR PE=1 SV=2	LLDSVQPIAR	41.82	0.0075	34320	2134	42	66.6	556.36	1110.71	2	1110.64	0.0658	0
sp|P10275|ANDR_HUMAN	Androgen receptor OS=Homo sapiens GN=AR PE=1 SV=2	LLDSVQPIAR	56.51	0.00072	34320	2134	42	66.6	556.36	1110.71	2	1110.64	0.0658	0
sp|P10275|ANDR_HUMAN	Androgen receptor OS=Homo sapiens GN=AR PE=1 SV=2	LLDSVQPIAR	48.31	0.005	34320	2134	42	66.6	556.36	1110.71	2	1110.64	0.0658	0
sp|P10275|ANDR_HUMAN	Androgen receptor OS=Homo sapiens GN=AR PE=1 SV=2	LLDSVQPIAR	38.86	0.0045	34320	2134	42	66.6	556.36	1110.71	2	1110.64	0.0658	0
sp|P10275|ANDR_HUMAN	Androgen receptor OS=Homo sapiens GN=AR PE=1 SV=2	LLDSVQPIAR	48.81	0.00086	34320	2134	42	66.6	556.37	1110.73	2	1110.64	0.0858	0
sp|P10275|ANDR_HUMAN	Androgen receptor OS=Homo sapiens GN=AR PE=1 SV=2	LLDSVQPIAR	30.66	0.095	34320	2134	42	66.6	556.37	1110.73	2	1110.64	0.0858	0
sp|P10275|ANDR_HUMAN	Androgen receptor OS=Homo sapiens GN=AR PE=1 SV=2	LLDSVQPIAR	48.47	0.0029	34320	2134	42	66.6	556.38	1110.75	2	1110.64	0.1058	0
sp|P10275|ANDR_HUMAN	Androgen receptor OS=Homo sapiens GN=AR PE=1 SV=2	LLDSVQPIAR	42.91	0.0039	34320	2134	42	66.6	556.39	1110.77	2	1110.64	0.1258	0
sp|P10275|ANDR_HUMAN	Androgen receptor OS=Homo sapiens GN=AR PE=1 SV=2	LLDSVQPIAR	22.26	0.14	34320	2134	42	66.6	556.4	1110.79	2	1110.64	0.1458	0
sp|P10275|ANDR_HUMAN	Androgen receptor OS=Homo sapiens GN=AR PE=1 SV=2	LLDSVQPIAR	35.6	0.014	34320	2134	42	66.6	556.41	1110.81	2	1110.64	0.1658	0
sp|P10275|ANDR_HUMAN	Androgen receptor OS=Homo sapiens GN=AR PE=1 SV=2	LLDSVQPIAR	24.15	0.11	34320	2134	42	66.6	556.41	1110.81	2	1110.64	0.1658	0
sp|P10275|ANDR_HUMAN	Androgen receptor OS=Homo sapiens GN=AR PE=1 SV=2	LLDSVQPIAR	61.19	0.00032	34320	2134	42	66.6	556.42	1110.83	2	1110.64	0.1858	0
sp|P10275|ANDR_HUMAN	Androgen receptor OS=Homo sapiens GN=AR PE=1 SV=2	LLDSVQPIAR	32.69	0.044	34320	2134	42	66.6	556.43	1110.85	2	1110.64	0.2058	0
sp|P10275|ANDR_HUMAN	Androgen receptor OS=Homo sapiens GN=AR PE=1 SV=2	LLDSVQPIAR	48.89	0.0059	34320	2134	42	66.6	556.43	1110.85	2	1110.64	0.2058	0
sp|P10275|ANDR_HUMAN	Androgen receptor OS=Homo sapiens GN=AR PE=1 SV=2	LLDSVQPIAR	44.68	0.0043	34320	2134	42	66.6	556.43	1110.85	2	1110.64	0.2058	0
sp|P10275|ANDR_HUMAN	Androgen receptor OS=Homo sapiens GN=AR PE=1 SV=2	LLDSVQPIAR	23.9	0.39	34320	2134	42	66.6	556.43	1110.85	2	1110.64	0.2058	0
sp|P10275|ANDR_HUMAN	Androgen receptor OS=Homo sapiens GN=AR PE=1 SV=2	LLDSVQPIAR	34.42	0.0054	34320	2134	42	66.6	556.43	1110.85	2	1110.64	0.2058	0
sp|P10275|ANDR_HUMAN	Androgen receptor OS=Homo sapiens GN=AR PE=1 SV=2	LLDSVQPIAR	38.5	0.044	34320	2134	42	66.6	556.438	1110.86	2	1110.64	0.221	0
sp|P10275|ANDR_HUMAN	Androgen receptor OS=Homo sapiens GN=AR PE=1 SV=2	LLDSVQPIAR	29.86	0.06	34320	2134	42	66.6	556.45	1110.89	2	1110.64	0.2458	0
sp|P10275|ANDR_HUMAN	Androgen receptor OS=Homo sapiens GN=AR PE=1 SV=2	LLDSVQPIAR	43.93	0.0098	34320	2134	42	66.6	556.45	1110.89	2	1110.64	0.2458	0
sp|P10275|ANDR_HUMAN	Androgen receptor OS=Homo sapiens GN=AR PE=1 SV=2	LLDSVQPIAR	43.87	0.0088	34320	2134	42	66.6	556.46	1110.91	2	1110.64	0.2658	0
sp|P10275|ANDR_HUMAN	Androgen receptor OS=Homo sapiens GN=AR PE=1 SV=2	LLDSVQPIAR	62.02	0.00032	34320	2134	42	66.6	556.467	1110.92	2	1110.64	0.2789	0
sp|P10275|ANDR_HUMAN	Androgen receptor OS=Homo sapiens GN=AR PE=1 SV=2	LLDSVQPIAR	28.14	0.19	34320	2134	42	66.6	556.47	1110.93	2	1110.64	0.2858	0
sp|P10275|ANDR_HUMAN	Androgen receptor OS=Homo sapiens GN=AR PE=1 SV=2	LLDSVQPIAR	20.09	0.17	34320	2134	42	66.6	556.47	1110.93	2	1110.64	0.2858	0
sp|P10275|ANDR_HUMAN	Androgen receptor OS=Homo sapiens GN=AR PE=1 SV=2	LLDSVQPIAR	44.18	0.0045	34320	2134	42	66.6	556.471	1110.93	2	1110.64	0.2873	0
sp|P10275|ANDR_HUMAN	Androgen receptor OS=Homo sapiens GN=AR PE=1 SV=2	LLDSVQPIAR	33.54	0.038	34320	2134	42	66.6	556.48	1110.95	2	1110.64	0.3058	0
sp|P10275|ANDR_HUMAN	Androgen receptor OS=Homo sapiens GN=AR PE=1 SV=2	LLDSVQPIAR	34.15	0.04	34320	2134	42	66.6	556.48	1110.95	2	1110.64	0.3058	0
sp|P10275|ANDR_HUMAN	Androgen receptor OS=Homo sapiens GN=AR PE=1 SV=2	LLDSVQPIAR	43.87	0.009	34320	2134	42	66.6	556.49	1110.97	2	1110.64	0.3258	0
sp|P10275|ANDR_HUMAN	Androgen receptor OS=Homo sapiens GN=AR PE=1 SV=2	LLDSVQPIAR	34.12	0.043	34320	2134	42	66.6	556.49	1110.97	2	1110.64	0.3258	0
sp|P10275|ANDR_HUMAN	Androgen receptor OS=Homo sapiens GN=AR PE=1 SV=2	LLDSVQPIAR	35.78	0.01	34320	2134	42	66.6	556.49	1110.97	2	1110.64	0.3258	0
sp|P10275|ANDR_HUMAN	Androgen receptor OS=Homo sapiens GN=AR PE=1 SV=2	LLDSVQPIAR	56.36	0.00067	34320	2134	42	66.6	556.492	1110.97	2	1110.64	0.3303	0
sp|P10275|ANDR_HUMAN	Androgen receptor OS=Homo sapiens GN=AR PE=1 SV=2	LLDSVQPIAR	37.56	0.0044	34320	2134	42	66.6	556.5	1110.99	2	1110.64	0.3458	0
sp|P10275|ANDR_HUMAN	Androgen receptor OS=Homo sapiens GN=AR PE=1 SV=2	LLDSVQPIAR	33.49	0.075	34320	2134	42	66.6	556.5	1110.99	2	1110.64	0.3458	0
sp|P10275|ANDR_HUMAN	Androgen receptor OS=Homo sapiens GN=AR PE=1 SV=2	LLDSVQPIAR	34.98	0.0067	34320	2134	42	66.6	556.5	1110.99	2	1110.64	0.3458	0
sp|P10275|ANDR_HUMAN	Androgen receptor OS=Homo sapiens GN=AR PE=1 SV=2	LLDSVQPIAR	23.94	0.075	34320	2134	42	66.6	556.5	1110.99	2	1110.64	0.3458	0
sp|P10275|ANDR_HUMAN	Androgen receptor OS=Homo sapiens GN=AR PE=1 SV=2	LLDSVQPIAR	39.98	0.018	34320	2134	42	66.6	556.51	1111.01	2	1110.64	0.3658	0
sp|P10275|ANDR_HUMAN	Androgen receptor OS=Homo sapiens GN=AR PE=1 SV=2	LLDSVQPIAR	47.29	0.0036	34320	2134	42	66.6	556.51	1111.01	2	1110.64	0.3658	0
sp|P10275|ANDR_HUMAN	Androgen receptor OS=Homo sapiens GN=AR PE=1 SV=2	LLDSVQPIAR	51.52	0.00097	34320	2134	42	66.6	556.51	1111.01	2	1110.64	0.3658	0
sp|P10275|ANDR_HUMAN	Androgen receptor OS=Homo sapiens GN=AR PE=1 SV=2	LLDSVQPIAR	56.91	0.00036	34320	2134	42	66.6	556.51	1111.01	2	1110.64	0.3658	0
sp|P10275|ANDR_HUMAN	Androgen receptor OS=Homo sapiens GN=AR PE=1 SV=2	LLDSVQPIAR	39.54	0.017	34320	2134	42	66.6	556.51	1111.01	2	1110.64	0.3658	0
sp|P10275|ANDR_HUMAN	Androgen receptor OS=Homo sapiens GN=AR PE=1 SV=2	LLDSVQPIAR	31.82	0.065	34320	2134	42	66.6	556.51	1111.01	2	1110.64	0.3658	0
sp|P10275|ANDR_HUMAN	Androgen receptor OS=Homo sapiens GN=AR PE=1 SV=2	LLDSVQPIAR	35.35	0.21	34320	2134	42	66.6	556.515	1111.02	2	1110.64	0.3758	0
sp|P10275|ANDR_HUMAN	Androgen receptor OS=Homo sapiens GN=AR PE=1 SV=2	LLDSVQPIAR	39.49	0.0079	34320	2134	42	66.6	556.52	1111.03	2	1110.64	0.3858	0
sp|P10275|ANDR_HUMAN	Androgen receptor OS=Homo sapiens GN=AR PE=1 SV=2	LLDSVQPIAR	22.8	0.096	34320	2134	42	66.6	556.52	1111.03	2	1110.64	0.3858	0
sp|P10275|ANDR_HUMAN	Androgen receptor OS=Homo sapiens GN=AR PE=1 SV=2	LLDSVQPIAR	38.87	0.03	34320	2134	42	66.6	556.52	1111.03	2	1110.64	0.3858	0
sp|P10275|ANDR_HUMAN	Androgen receptor OS=Homo sapiens GN=AR PE=1 SV=2	LLDSVQPIAR	39.39	0.032	34320	2134	42	66.6	556.52	1111.03	2	1110.64	0.3858	0
sp|P10275|ANDR_HUMAN	Androgen receptor OS=Homo sapiens GN=AR PE=1 SV=2	LLDSVQPIAR	30.37	0.13	34320	2134	42	66.6	556.53	1111.05	2	1110.64	0.4058	0
sp|P10275|ANDR_HUMAN	Androgen receptor OS=Homo sapiens GN=AR PE=1 SV=2	LLDSVQPIAR	61.55	0.00031	34320	2134	42	66.6	556.53	1111.05	2	1110.64	0.4058	0
sp|P10275|ANDR_HUMAN	Androgen receptor OS=Homo sapiens GN=AR PE=1 SV=2	LLDSVQPIAR	45.19	0.0051	34320	2134	42	66.6	556.53	1111.05	2	1110.64	0.4058	0
sp|P10275|ANDR_HUMAN	Androgen receptor OS=Homo sapiens GN=AR PE=1 SV=2	LLDSVQPIAR	42.45	0.0017	34320	2134	42	66.6	556.53	1111.05	2	1110.64	0.4058	0
sp|P10275|ANDR_HUMAN	Androgen receptor OS=Homo sapiens GN=AR PE=1 SV=2	LLDSVQPIAR	35.23	0.033	34320	2134	42	66.6	556.53	1111.05	2	1110.64	0.4058	0
sp|P10275|ANDR_HUMAN	Androgen receptor OS=Homo sapiens GN=AR PE=1 SV=2	LLDSVQPIAR	39.48	0.014	34320	2134	42	66.6	556.53	1111.05	2	1110.64	0.4058	0
sp|P10275|ANDR_HUMAN	Androgen receptor OS=Homo sapiens GN=AR PE=1 SV=2	LLDSVQPIAR	38.58	0.016	34320	2134	42	66.6	556.53	1111.05	2	1110.64	0.4058	0
sp|P10275|ANDR_HUMAN	Androgen receptor OS=Homo sapiens GN=AR PE=1 SV=2	LLDSVQPIAR	51.42	0.00097	34320	2134	42	66.6	556.53	1111.05	2	1110.64	0.4058	0
sp|P10275|ANDR_HUMAN	Androgen receptor OS=Homo sapiens GN=AR PE=1 SV=2	LLDSVQPIAR	37.35	0.023	34320	2134	42	66.6	556.53	1111.05	2	1110.64	0.4058	0
sp|P10275|ANDR_HUMAN	Androgen receptor OS=Homo sapiens GN=AR PE=1 SV=2	LLDSVQPIAR	30.99	0.046	34320	2134	42	66.6	556.53	1111.05	2	1110.64	0.4058	0
sp|P10275|ANDR_HUMAN	Androgen receptor OS=Homo sapiens GN=AR PE=1 SV=2	LLDSVQPIAR	36.14	0.023	34320	2134	42	66.6	556.53	1111.05	2	1110.64	0.4058	0
sp|P10275|ANDR_HUMAN	Androgen receptor OS=Homo sapiens GN=AR PE=1 SV=2	LLDSVQPIAR	51.9	0.00099	34320	2134	42	66.6	556.54	1111.06	2	1110.64	0.4251	0
sp|P10275|ANDR_HUMAN	Androgen receptor OS=Homo sapiens GN=AR PE=1 SV=2	LLDSVQPIAR	44.55	0.0067	34320	2134	42	66.6	556.54	1111.07	2	1110.64	0.4258	0
sp|P10275|ANDR_HUMAN	Androgen receptor OS=Homo sapiens GN=AR PE=1 SV=2	LLDSVQPIAR	27.44	0.32	34320	2134	42	66.6	556.54	1111.07	2	1110.64	0.4258	0
sp|P10275|ANDR_HUMAN	Androgen receptor OS=Homo sapiens GN=AR PE=1 SV=2	LLDSVQPIAR	37.86	0.0047	34320	2134	42	66.6	556.54	1111.07	2	1110.64	0.4258	0
sp|P10275|ANDR_HUMAN	Androgen receptor OS=Homo sapiens GN=AR PE=1 SV=2	LLDSVQPIAR	51.72	0.00096	34320	2134	42	66.6	556.543	1111.07	2	1110.64	0.4311	0
sp|P10275|ANDR_HUMAN	Androgen receptor OS=Homo sapiens GN=AR PE=1 SV=2	LLDSVQPIAR	40.03	0.058	34320	2134	42	66.6	556.548	1111.08	2	1110.64	0.4415	0
sp|P10275|ANDR_HUMAN	Androgen receptor OS=Homo sapiens GN=AR PE=1 SV=2	LLDSVQPIAR	42.43	0.0026	34320	2134	42	66.6	556.55	1111.09	2	1110.64	0.4458	0
sp|P10275|ANDR_HUMAN	Androgen receptor OS=Homo sapiens GN=AR PE=1 SV=2	LLDSVQPIAR	42.78	0.01	34320	2134	42	66.6	556.55	1111.09	2	1110.64	0.4458	0
sp|P10275|ANDR_HUMAN	Androgen receptor OS=Homo sapiens GN=AR PE=1 SV=2	LLDSVQPIAR	42.29	0.0097	34320	2134	42	66.6	556.55	1111.09	2	1110.64	0.4458	0
sp|P10275|ANDR_HUMAN	Androgen receptor OS=Homo sapiens GN=AR PE=1 SV=2	LLDSVQPIAR	36.65	0.02	34320	2134	42	66.6	556.55	1111.09	2	1110.64	0.4458	0
sp|P10275|ANDR_HUMAN	Androgen receptor OS=Homo sapiens GN=AR PE=1 SV=2	LLDSVQPIAR	47.36	0.0045	34320	2134	42	66.6	556.56	1111.11	2	1110.64	0.4658	0
sp|P10275|ANDR_HUMAN	Androgen receptor OS=Homo sapiens GN=AR PE=1 SV=2	LLDSVQPIAR	43.69	0.0037	34320	2134	42	66.6	556.56	1111.11	2	1110.64	0.4658	0
sp|P10275|ANDR_HUMAN	Androgen receptor OS=Homo sapiens GN=AR PE=1 SV=2	LLDSVQPIAR	36.53	0.027	34320	2134	42	66.6	556.56	1111.11	2	1110.64	0.4658	0
sp|P10275|ANDR_HUMAN	Androgen receptor OS=Homo sapiens GN=AR PE=1 SV=2	LLDSVQPIAR	41	0.0092	34320	2134	42	66.6	556.56	1111.11	2	1110.64	0.4658	0
sp|P10275|ANDR_HUMAN	Androgen receptor OS=Homo sapiens GN=AR PE=1 SV=2	LLDSVQPIAR	43.25	0.0094	34320	2134	42	66.6	556.56	1111.11	2	1110.64	0.4658	0
sp|P10275|ANDR_HUMAN	Androgen receptor OS=Homo sapiens GN=AR PE=1 SV=2	LLDSVQPIAR	30.69	0.028	34320	2134	42	66.6	556.56	1111.11	2	1110.64	0.4658	0
sp|P10275|ANDR_HUMAN	Androgen receptor OS=Homo sapiens GN=AR PE=1 SV=2	LLDSVQPIAR	32.88	0.047	34320	2134	42	66.6	556.56	1111.11	2	1110.64	0.4658	0
sp|P10275|ANDR_HUMAN	Androgen receptor OS=Homo sapiens GN=AR PE=1 SV=2	LLDSVQPIAR	24.99	0.074	34320	2134	42	66.6	556.57	1111.13	2	1110.64	0.4858	0
sp|P10275|ANDR_HUMAN	Androgen receptor OS=Homo sapiens GN=AR PE=1 SV=2	LLDSVQPIAR	27.24	0.087	34320	2134	42	66.6	556.57	1111.13	2	1110.64	0.4858	0
sp|P10275|ANDR_HUMAN	Androgen receptor OS=Homo sapiens GN=AR PE=1 SV=2	LLDSVQPIAR	56.37	0.00066	34320	2134	42	66.6	556.577	1111.14	2	1110.64	0.5	0
sp|P10275|ANDR_HUMAN	Androgen receptor OS=Homo sapiens GN=AR PE=1 SV=2	LLDSVQPIAR	49.42	0.0047	34320	2134	42	66.6	556.579	1111.14	2	1110.64	0.5041	0
sp|P10275|ANDR_HUMAN	Androgen receptor OS=Homo sapiens GN=AR PE=1 SV=2	LLDSVQPIAR	45.88	0.0078	34320	2134	42	66.6	556.58	1111.15	2	1110.64	0.5058	0
sp|P10275|ANDR_HUMAN	Androgen receptor OS=Homo sapiens GN=AR PE=1 SV=2	LLDSVQPIAR	47.43	0.003	34320	2134	42	66.6	556.58	1111.15	2	1110.64	0.5058	0
sp|P10275|ANDR_HUMAN	Androgen receptor OS=Homo sapiens GN=AR PE=1 SV=2	LLDSVQPIAR	27.07	0.088	34320	2134	42	66.6	556.58	1111.15	2	1110.64	0.5058	0
sp|P10275|ANDR_HUMAN	Androgen receptor OS=Homo sapiens GN=AR PE=1 SV=2	LLDSVQPIAR	55.98	0.00072	34320	2134	42	66.6	556.58	1111.15	2	1110.64	0.5058	0
sp|P10275|ANDR_HUMAN	Androgen receptor OS=Homo sapiens GN=AR PE=1 SV=2	LLDSVQPIAR	50.83	0.00094	34320	2134	42	66.6	556.59	1111.17	2	1110.64	0.5258	0
sp|P10275|ANDR_HUMAN	Androgen receptor OS=Homo sapiens GN=AR PE=1 SV=2	LLDSVQPIAR	28.66	0.042	34320	2134	42	66.6	556.59	1111.17	2	1110.64	0.5258	0
sp|P10275|ANDR_HUMAN	Androgen receptor OS=Homo sapiens GN=AR PE=1 SV=2	LLDSVQPIAR	42.75	0.0071	34320	2134	42	66.6	556.59	1111.17	2	1110.64	0.5258	0
sp|P10275|ANDR_HUMAN	Androgen receptor OS=Homo sapiens GN=AR PE=1 SV=2	LLDSVQPIAR	29.09	0.041	34320	2134	42	66.6	556.59	1111.17	2	1110.64	0.5258	0
sp|P10275|ANDR_HUMAN	Androgen receptor OS=Homo sapiens GN=AR PE=1 SV=2	LLDSVQPIAR	32.64	0.29	34320	2134	42	66.6	556.595	1111.18	2	1110.64	0.5355	0
sp|P10275|ANDR_HUMAN	Androgen receptor OS=Homo sapiens GN=AR PE=1 SV=2	LLDSVQPIAR	22.26	0.099	34320	2134	42	66.6	556.6	1111.19	2	1110.64	0.5458	0
sp|P10275|ANDR_HUMAN	Androgen receptor OS=Homo sapiens GN=AR PE=1 SV=2	LLDSVQPIAR	51.78	0.00094	34320	2134	42	66.6	556.6	1111.19	2	1110.64	0.5458	0
sp|P10275|ANDR_HUMAN	Androgen receptor OS=Homo sapiens GN=AR PE=1 SV=2	LLDSVQPIAR	38.14	0.025	34320	2134	42	66.6	556.6	1111.19	2	1110.64	0.5458	0
sp|P10275|ANDR_HUMAN	Androgen receptor OS=Homo sapiens GN=AR PE=1 SV=2	LLDSVQPIAR	62.75	0.0003	34320	2134	42	66.6	556.605	1111.2	2	1110.64	0.556	0
sp|P10275|ANDR_HUMAN	Androgen receptor OS=Homo sapiens GN=AR PE=1 SV=2	LLDSVQPIAR	24.48	0.45	34320	2134	42	66.6	556.606	1111.2	2	1110.64	0.5579	0
sp|P10275|ANDR_HUMAN	Androgen receptor OS=Homo sapiens GN=AR PE=1 SV=2	LLDSVQPIAR	62.05	0.00032	34320	2134	42	66.6	556.609	1111.2	2	1110.64	0.5636	0
sp|P10275|ANDR_HUMAN	Androgen receptor OS=Homo sapiens GN=AR PE=1 SV=2	LLDSVQPIAR	51.58	0.0026	34320	2134	42	66.6	556.61	1111.21	2	1110.64	0.5658	0
sp|P10275|ANDR_HUMAN	Androgen receptor OS=Homo sapiens GN=AR PE=1 SV=2	LLDSVQPIAR	35.72	0.021	34320	2134	42	66.6	556.61	1111.21	2	1110.64	0.5658	0
sp|P10275|ANDR_HUMAN	Androgen receptor OS=Homo sapiens GN=AR PE=1 SV=2	LLDSVQPIAR	47.15	0.0032	34320	2134	42	66.6	556.61	1111.21	2	1110.64	0.5658	0
sp|P10275|ANDR_HUMAN	Androgen receptor OS=Homo sapiens GN=AR PE=1 SV=2	LLDSVQPIAR	34.86	0.039	34320	2134	42	66.6	556.61	1111.21	2	1110.64	0.5658	0
sp|P10275|ANDR_HUMAN	Androgen receptor OS=Homo sapiens GN=AR PE=1 SV=2	LLDSVQPIAR	34.84	0.044	34320	2134	42	66.6	556.61	1111.21	2	1110.64	0.5658	0
sp|P10275|ANDR_HUMAN	Androgen receptor OS=Homo sapiens GN=AR PE=1 SV=2	LLDSVQPIAR	34.09	0.043	34320	2134	42	66.6	556.61	1111.21	2	1110.64	0.5658	0
sp|P10275|ANDR_HUMAN	Androgen receptor OS=Homo sapiens GN=AR PE=1 SV=2	LLDSVQPIAR	38.31	0.03	34320	2134	42	66.6	556.62	1111.23	2	1110.64	0.5858	0
sp|P10275|ANDR_HUMAN	Androgen receptor OS=Homo sapiens GN=AR PE=1 SV=2	LLDSVQPIAR	61.7	0.00021	34320	2134	42	66.6	556.62	1111.23	2	1110.64	0.5858	0
sp|P10275|ANDR_HUMAN	Androgen receptor OS=Homo sapiens GN=AR PE=1 SV=2	LLDSVQPIAR	34.82	0.043	34320	2134	42	66.6	556.62	1111.23	2	1110.64	0.5858	0
sp|P10275|ANDR_HUMAN	Androgen receptor OS=Homo sapiens GN=AR PE=1 SV=2	LLDSVQPIAR	40.36	0.012	34320	2134	42	66.6	556.62	1111.23	2	1110.64	0.5858	0
sp|P10275|ANDR_HUMAN	Androgen receptor OS=Homo sapiens GN=AR PE=1 SV=2	LLDSVQPIAR	39.13	0.013	34320	2134	42	66.6	556.62	1111.23	2	1110.64	0.5858	0
sp|P10275|ANDR_HUMAN	Androgen receptor OS=Homo sapiens GN=AR PE=1 SV=2	LLDSVQPIAR	22.55	0.18	34320	2134	42	66.6	556.62	1111.23	2	1110.64	0.5858	0
sp|P10275|ANDR_HUMAN	Androgen receptor OS=Homo sapiens GN=AR PE=1 SV=2	LLDSVQPIAR	49.92	0.0013	34320	2134	42	66.6	556.62	1111.23	2	1110.64	0.5858	0
sp|P10275|ANDR_HUMAN	Androgen receptor OS=Homo sapiens GN=AR PE=1 SV=2	LLDSVQPIAR	21.71	0.3	34320	2134	42	66.6	556.62	1111.23	2	1110.64	0.5858	0
sp|P10275|ANDR_HUMAN	Androgen receptor OS=Homo sapiens GN=AR PE=1 SV=2	LLDSVQPIAR	56.28	0.00067	34320	2134	42	66.6	556.63	1111.25	2	1110.64	0.6058	0
sp|P10275|ANDR_HUMAN	Androgen receptor OS=Homo sapiens GN=AR PE=1 SV=2	LLDSVQPIAR	38.79	0.0048	34320	2134	42	66.6	556.63	1111.25	2	1110.64	0.6058	0
sp|P10275|ANDR_HUMAN	Androgen receptor OS=Homo sapiens GN=AR PE=1 SV=2	LLDSVQPIAR	23.26	0.056	34320	2134	42	66.6	556.63	1111.25	2	1110.64	0.6058	0
sp|P10275|ANDR_HUMAN	Androgen receptor OS=Homo sapiens GN=AR PE=1 SV=2	LLDSVQPIAR	28.06	0.12	34320	2134	42	66.6	556.64	1111.27	2	1110.64	0.6258	0
sp|P10275|ANDR_HUMAN	Androgen receptor OS=Homo sapiens GN=AR PE=1 SV=2	LLDSVQPIAR	30.79	0.041	34320	2134	42	66.6	556.64	1111.27	2	1110.64	0.6258	0
sp|P10275|ANDR_HUMAN	Androgen receptor OS=Homo sapiens GN=AR PE=1 SV=2	LLDSVQPIAR	34.28	0.0095	34320	2134	42	66.6	556.64	1111.27	2	1110.64	0.6258	0
sp|P10275|ANDR_HUMAN	Androgen receptor OS=Homo sapiens GN=AR PE=1 SV=2	LLDSVQPIAR	29	0.24	34320	2134	42	66.6	556.65	1111.29	2	1110.64	0.6458	0
sp|P10275|ANDR_HUMAN	Androgen receptor OS=Homo sapiens GN=AR PE=1 SV=2	LLDSVQPIAR	30.04	0.058	34320	2134	42	66.6	556.65	1111.29	2	1110.64	0.6458	0
sp|P10275|ANDR_HUMAN	Androgen receptor OS=Homo sapiens GN=AR PE=1 SV=2	LLDSVQPIAR	40.58	0.018	34320	2134	42	66.6	556.65	1111.29	2	1110.64	0.6458	0
sp|P10275|ANDR_HUMAN	Androgen receptor OS=Homo sapiens GN=AR PE=1 SV=2	LLDSVQPIAR	28.31	1.4	34320	2134	42	66.6	556.66	1111.31	2	1110.64	0.6658	0
sp|P10275|ANDR_HUMAN	Androgen receptor OS=Homo sapiens GN=AR PE=1 SV=2	LLDSVQPIAR	43.28	0.0095	34320	2134	42	66.6	556.66	1111.31	2	1110.64	0.6658	0
sp|P10275|ANDR_HUMAN	Androgen receptor OS=Homo sapiens GN=AR PE=1 SV=2	LLDSVQPIAR	36.59	0.021	34320	2134	42	66.6	556.66	1111.31	2	1110.64	0.6658	0
sp|P10275|ANDR_HUMAN	Androgen receptor OS=Homo sapiens GN=AR PE=1 SV=2	LLDSVQPIAR	20.69	0.34	34320	2134	42	66.6	556.66	1111.31	2	1110.64	0.6658	0
sp|P10275|ANDR_HUMAN	Androgen receptor OS=Homo sapiens GN=AR PE=1 SV=2	LLDSVQPIAR	29.87	0.018	34320	2134	42	66.6	556.66	1111.31	2	1110.64	0.6658	0
sp|P10275|ANDR_HUMAN	Androgen receptor OS=Homo sapiens GN=AR PE=1 SV=2	LLDSVQPIAR	21.68	0.66	34320	2134	42	66.6	556.67	1111.33	2	1110.64	0.6858	0
sp|P10275|ANDR_HUMAN	Androgen receptor OS=Homo sapiens GN=AR PE=1 SV=2	LLDSVQPIAR	23.05	0.21	34320	2134	42	66.6	556.67	1111.33	2	1110.64	0.6858	0
sp|P10275|ANDR_HUMAN	Androgen receptor OS=Homo sapiens GN=AR PE=1 SV=2	LLDSVQPIAR	22.89	0.75	34320	2134	42	66.6	556.67	1111.33	2	1110.64	0.6858	0
sp|P10275|ANDR_HUMAN	Androgen receptor OS=Homo sapiens GN=AR PE=1 SV=2	LLDSVQPIAR	37.37	0.0074	34320	2134	42	66.6	556.67	1111.33	2	1110.64	0.6858	0
sp|P10275|ANDR_HUMAN	Androgen receptor OS=Homo sapiens GN=AR PE=1 SV=2	LLDSVQPIAR	29.29	0.042	34320	2134	42	66.6	556.68	1111.35	2	1110.64	0.7058	0
sp|P10275|ANDR_HUMAN	Androgen receptor OS=Homo sapiens GN=AR PE=1 SV=2	LLDSVQPIAR	51.19	0.0032	34320	2134	42	66.6	556.68	1111.35	2	1110.64	0.7058	0
sp|P10275|ANDR_HUMAN	Androgen receptor OS=Homo sapiens GN=AR PE=1 SV=2	LLDSVQPIAR	25.87	0.042	34320	2134	42	66.6	556.68	1111.35	2	1110.64	0.7058	0
sp|P10275|ANDR_HUMAN	Androgen receptor OS=Homo sapiens GN=AR PE=1 SV=2	LLDSVQPIAR	43.88	0.0094	34320	2134	42	66.6	556.68	1111.35	2	1110.64	0.7058	0
sp|P10275|ANDR_HUMAN	Androgen receptor OS=Homo sapiens GN=AR PE=1 SV=2	LLDSVQPIAR	46.98	0.0047	34320	2134	42	66.6	556.7	1111.39	2	1110.64	0.7458	0
sp|P10275|ANDR_HUMAN	Androgen receptor OS=Homo sapiens GN=AR PE=1 SV=2	LLDSVQPIAR	32.02	0.041	34320	2134	42	66.6	556.7	1111.39	2	1110.64	0.7458	0
sp|P10275|ANDR_HUMAN	Androgen receptor OS=Homo sapiens GN=AR PE=1 SV=2	LLDSVQPIAR	39.95	0.0099	34320	2134	42	66.6	556.7	1111.39	2	1110.64	0.7458	0
sp|P10275|ANDR_HUMAN	Androgen receptor OS=Homo sapiens GN=AR PE=1 SV=2	LLDSVQPIAR	21.04	0.2	34320	2134	42	66.6	556.7	1111.39	2	1110.64	0.7458	0
sp|P10275|ANDR_HUMAN	Androgen receptor OS=Homo sapiens GN=AR PE=1 SV=2	LLDSVQPIAR	24.52	0.36	34320	2134	42	66.6	556.71	1111.41	2	1110.64	0.7658	0
sp|P10275|ANDR_HUMAN	Androgen receptor OS=Homo sapiens GN=AR PE=1 SV=2	LLDSVQPIAR	28.53	0.047	34320	2134	42	66.6	556.71	1111.41	2	1110.64	0.7658	0
sp|P10275|ANDR_HUMAN	Androgen receptor OS=Homo sapiens GN=AR PE=1 SV=2	LLDSVQPIAR	39.58	0.011	34320	2134	42	66.6	556.71	1111.41	2	1110.64	0.7658	0
sp|P10275|ANDR_HUMAN	Androgen receptor OS=Homo sapiens GN=AR PE=1 SV=2	LLDSVQPIAR	51.68	0.00096	34320	2134	42	66.6	556.72	1111.43	2	1110.64	0.7858	0
sp|P10275|ANDR_HUMAN	Androgen receptor OS=Homo sapiens GN=AR PE=1 SV=2	LLDSVQPIAR	55.76	0.0008	34320	2134	42	66.6	556.72	1111.43	2	1110.64	0.7858	0
sp|P10275|ANDR_HUMAN	Androgen receptor OS=Homo sapiens GN=AR PE=1 SV=2	LLDSVQPIAR	36.78	0.012	34320	2134	42	66.6	556.72	1111.43	2	1110.64	0.7858	0
sp|P10275|ANDR_HUMAN	Androgen receptor OS=Homo sapiens GN=AR PE=1 SV=2	LLDSVQPIAR	48.87	0.0052	34320	2134	42	66.6	556.72	1111.43	2	1110.64	0.7858	0
sp|P10275|ANDR_HUMAN	Androgen receptor OS=Homo sapiens GN=AR PE=1 SV=2	LLDSVQPIAR	45.31	0.0084	34320	2134	42	66.6	556.72	1111.43	2	1110.64	0.7858	0
sp|P10275|ANDR_HUMAN	Androgen receptor OS=Homo sapiens GN=AR PE=1 SV=2	LLDSVQPIAR	39.37	0.014	34320	2134	42	66.6	556.74	1111.47	2	1110.64	0.8258	0
sp|P10275|ANDR_HUMAN	Androgen receptor OS=Homo sapiens GN=AR PE=1 SV=2	LLDSVQPIAR	24.12	0.34	34320	2134	42	66.6	556.74	1111.47	2	1110.64	0.8258	0
sp|P10275|ANDR_HUMAN	Androgen receptor OS=Homo sapiens GN=AR PE=1 SV=2	LLDSVQPIAR	20.87	0.32	34320	2134	42	66.6	556.75	1111.49	2	1110.64	0.8458	0
sp|P10275|ANDR_HUMAN	Androgen receptor OS=Homo sapiens GN=AR PE=1 SV=2	LLDSVQPIAR	39.79	0.0051	34320	2134	42	66.6	556.76	1111.51	2	1110.64	0.8658	0
sp|P10275|ANDR_HUMAN	Androgen receptor OS=Homo sapiens GN=AR PE=1 SV=2	LLDSVQPIAR	32.29	1.3	34320	2134	42	66.6	556.77	1111.53	2	1110.64	0.8858	0
sp|P10275|ANDR_HUMAN	Androgen receptor OS=Homo sapiens GN=AR PE=1 SV=2	LLDSVQPIAR	36.2	0.19	34320	2134	42	66.6	556.78	1111.55	2	1110.64	0.9058	0
sp|P10275|ANDR_HUMAN	Androgen receptor OS=Homo sapiens GN=AR PE=1 SV=2	LLDSVQPIAR	46.33	0.0034	34320	2134	42	66.6	556.84	1111.67	2	1110.64	1.0258	0
sp|P10275|ANDR_HUMAN	Androgen receptor OS=Homo sapiens GN=AR PE=1 SV=2	LLDSVQPIAR	40.58	0.0045	34320	2134	42	66.6	556.87	1111.73	2	1110.64	1.0858	0
sp|P10275|ANDR_HUMAN	Androgen receptor OS=Homo sapiens GN=AR PE=1 SV=2	LLDSVQPIAR	24.06	0.066	34320	2134	42	66.6	556.93	1111.85	2	1110.64	1.2058	0
sp|P10275|ANDR_HUMAN	Androgen receptor OS=Homo sapiens GN=AR PE=1 SV=2	LLDSVQPIAR	30.67	0.022	34320	2134	42	66.6	556.93	1111.85	2	1110.64	1.2058	0
sp|P10275|ANDR_HUMAN	Androgen receptor OS=Homo sapiens GN=AR PE=1 SV=2	LLDSVQPIAR	48.71	0.006	34320	2134	42	66.6	556.94	1111.87	2	1110.64	1.2258	0
sp|P10275|ANDR_HUMAN	Androgen receptor OS=Homo sapiens GN=AR PE=1 SV=2	LLDSVQPIAR	33.42	0.014	34320	2134	42	66.6	556.94	1111.87	2	1110.64	1.2258	0
sp|P10275|ANDR_HUMAN	Androgen receptor OS=Homo sapiens GN=AR PE=1 SV=2	LLDSVQPIAR	37.21	0.023	34320	2134	42	66.6	556.94	1111.87	2	1110.64	1.2258	0
sp|P10275|ANDR_HUMAN	Androgen receptor OS=Homo sapiens GN=AR PE=1 SV=2	LLDSVQPIAR	43.6	0.0047	34320	2134	42	66.6	556.96	1111.91	2	1110.64	1.2658	0
sp|P10275|ANDR_HUMAN	Androgen receptor OS=Homo sapiens GN=AR PE=1 SV=2	LLDSVQPIAR	28.9	0.21	34320	2134	42	66.6	556.96	1111.91	2	1110.64	1.2658	0
sp|P10275|ANDR_HUMAN	Androgen receptor OS=Homo sapiens GN=AR PE=1 SV=2	LLDSVQPIAR	43.27	0.017	34320	2134	42	66.6	556.96	1111.91	2	1110.64	1.2658	0
sp|P10275|ANDR_HUMAN	Androgen receptor OS=Homo sapiens GN=AR PE=1 SV=2	LLDSVQPIAR	26.73	0.092	34320	2134	42	66.6	556.96	1111.91	2	1110.64	1.2658	0
sp|P10275|ANDR_HUMAN	Androgen receptor OS=Homo sapiens GN=AR PE=1 SV=2	LLDSVQPIAR	40.91	0.0089	34320	2134	42	66.6	556.97	1111.93	2	1110.64	1.2858	0
sp|P10275|ANDR_HUMAN	Androgen receptor OS=Homo sapiens GN=AR PE=1 SV=2	LLDSVQPIAR	29.05	0.045	34320	2134	42	66.6	556.97	1111.93	2	1110.64	1.2858	0
sp|P10275|ANDR_HUMAN	Androgen receptor OS=Homo sapiens GN=AR PE=1 SV=2	LLDSVQPIAR	34.88	0.037	34320	2134	42	66.6	556.98	1111.95	2	1110.64	1.3058	0
sp|P10275|ANDR_HUMAN	Androgen receptor OS=Homo sapiens GN=AR PE=1 SV=2	LLDSVQPIAR	39.12	0.0086	34320	2134	42	66.6	556.98	1111.95	2	1110.64	1.3058	0
sp|P10275|ANDR_HUMAN	Androgen receptor OS=Homo sapiens GN=AR PE=1 SV=2	LLDSVQPIAR	40.64	0.026	34320	2134	42	66.6	556.99	1111.97	2	1110.64	1.3258	0
sp|P10275|ANDR_HUMAN	Androgen receptor OS=Homo sapiens GN=AR PE=1 SV=2	LLDSVQPIAR	33.55	0.22	34320	2134	42	66.6	556.99	1111.97	2	1110.64	1.3258	0
sp|P10275|ANDR_HUMAN	Androgen receptor OS=Homo sapiens GN=AR PE=1 SV=2	LLDSVQPIAR	35.58	0.021	34320	2134	42	66.6	557	1111.99	2	1110.64	1.3458	0
sp|P10275|ANDR_HUMAN	Androgen receptor OS=Homo sapiens GN=AR PE=1 SV=2	LLDSVQPIAR	60.7	0.00073	34320	2134	42	66.6	557	1111.99	2	1110.64	1.3458	0
sp|P10275|ANDR_HUMAN	Androgen receptor OS=Homo sapiens GN=AR PE=1 SV=2	LLDSVQPIAR	22.84	0.38	34320	2134	42	66.6	557	1111.99	2	1110.64	1.3458	0
sp|P10275|ANDR_HUMAN	Androgen receptor OS=Homo sapiens GN=AR PE=1 SV=2	LLDSVQPIAR	20.02	0.11	34320	2134	42	66.6	557	1111.99	2	1110.64	1.3458	0
sp|P10275|ANDR_HUMAN	Androgen receptor OS=Homo sapiens GN=AR PE=1 SV=2	LLDSVQPIAR	32.6	0.036	34320	2134	42	66.6	557.01	1112.01	2	1110.64	1.3658	0
sp|P10275|ANDR_HUMAN	Androgen receptor OS=Homo sapiens GN=AR PE=1 SV=2	LLDSVQPIAR	24.32	0.12	34320	2134	42	66.6	557.01	1112.01	2	1110.64	1.3658	0
sp|P10275|ANDR_HUMAN	Androgen receptor OS=Homo sapiens GN=AR PE=1 SV=2	LLDSVQPIAR	43.75	0.0096	34320	2134	42	66.6	557.01	1112.01	2	1110.64	1.3658	0
sp|P10275|ANDR_HUMAN	Androgen receptor OS=Homo sapiens GN=AR PE=1 SV=2	LLDSVQPIAR	26.38	0.029	34320	2134	42	66.6	557.01	1112.01	2	1110.64	1.3658	0
sp|P10275|ANDR_HUMAN	Androgen receptor OS=Homo sapiens GN=AR PE=1 SV=2	LLDSVQPIAR	43.7	0.0095	34320	2134	42	66.6	557.02	1112.03	2	1110.64	1.3858	0
sp|P10275|ANDR_HUMAN	Androgen receptor OS=Homo sapiens GN=AR PE=1 SV=2	LLDSVQPIAR	43.97	0.017	34320	2134	42	66.6	557.03	1112.05	2	1110.64	1.4058	0
sp|P10275|ANDR_HUMAN	Androgen receptor OS=Homo sapiens GN=AR PE=1 SV=2	LLDSVQPIAR	44.04	0.017	34320	2134	42	66.6	557.03	1112.05	2	1110.64	1.4058	0
sp|P10275|ANDR_HUMAN	Androgen receptor OS=Homo sapiens GN=AR PE=1 SV=2	LLDSVQPIAR	36.93	0.022	34320	2134	42	66.6	557.04	1112.07	2	1110.64	1.4258	0
sp|P10275|ANDR_HUMAN	Androgen receptor OS=Homo sapiens GN=AR PE=1 SV=2	LLDSVQPIAR	45.33	0.0085	34320	2134	42	66.6	557.04	1112.07	2	1110.64	1.4258	0
sp|P10275|ANDR_HUMAN	Androgen receptor OS=Homo sapiens GN=AR PE=1 SV=2	LLDSVQPIAR	31.68	0.052	34320	2134	42	66.6	557.04	1112.07	2	1110.64	1.4258	0
sp|P10275|ANDR_HUMAN	Androgen receptor OS=Homo sapiens GN=AR PE=1 SV=2	LLDSVQPIAR	45.22	0.003	34320	2134	42	66.6	557.05	1112.09	2	1110.64	1.4458	0
sp|P10275|ANDR_HUMAN	Androgen receptor OS=Homo sapiens GN=AR PE=1 SV=2	LLDSVQPIAR	38.33	0.021	34320	2134	42	66.6	557.05	1112.09	2	1110.64	1.4458	0
sp|P10275|ANDR_HUMAN	Androgen receptor OS=Homo sapiens GN=AR PE=1 SV=2	LLDSVQPIAR	36.04	0.0091	34320	2134	42	66.6	557.05	1112.09	2	1110.64	1.4458	0
sp|P10275|ANDR_HUMAN	Androgen receptor OS=Homo sapiens GN=AR PE=1 SV=2	LLDSVQPIAR	34.97	0.054	34320	2134	42	66.6	557.06	1112.11	2	1110.64	1.4658	0
sp|P10275|ANDR_HUMAN	Androgen receptor OS=Homo sapiens GN=AR PE=1 SV=2	LLDSVQPIAR	32.95	0.039	34320	2134	42	66.6	557.06	1112.11	2	1110.64	1.4658	0
sp|P10275|ANDR_HUMAN	Androgen receptor OS=Homo sapiens GN=AR PE=1 SV=2	LLDSVQPIAR	39.92	0.0059	34320	2134	42	66.6	557.07	1112.13	2	1110.64	1.4858	0
sp|P10275|ANDR_HUMAN	Androgen receptor OS=Homo sapiens GN=AR PE=1 SV=2	LLDSVQPIAR	36.76	0.022	34320	2134	42	66.6	557.07	1112.13	2	1110.64	1.4858	0
sp|P10275|ANDR_HUMAN	Androgen receptor OS=Homo sapiens GN=AR PE=1 SV=2	LLDSVQPIAR	23.35	1.4	34320	2134	42	66.6	557.07	1112.13	2	1110.64	1.4858	0
sp|P10275|ANDR_HUMAN	Androgen receptor OS=Homo sapiens GN=AR PE=1 SV=2	LLDSVQPIAR	41.59	0.0052	34320	2134	42	66.6	557.08	1112.15	2	1110.64	1.5058	0
sp|P10275|ANDR_HUMAN	Androgen receptor OS=Homo sapiens GN=AR PE=1 SV=2	LLDSVQPIAR	32.26	0.025	34320	2134	42	66.6	557.08	1112.15	2	1110.64	1.5058	0
sp|P10275|ANDR_HUMAN	Androgen receptor OS=Homo sapiens GN=AR PE=1 SV=2	LLDSVQPIAR	22.4	0.078	34320	2134	42	66.6	557.08	1112.15	2	1110.64	1.5058	0
sp|P10275|ANDR_HUMAN	Androgen receptor OS=Homo sapiens GN=AR PE=1 SV=2	LLDSVQPIAR	60.64	0.00021	34320	2134	42	66.6	557.08	1112.15	2	1110.64	1.5058	0
sp|P10275|ANDR_HUMAN	Androgen receptor OS=Homo sapiens GN=AR PE=1 SV=2	LLDSVQPIAR	39.87	0.012	34320	2134	42	66.6	557.09	1112.17	2	1110.64	1.5258	0
sp|P10275|ANDR_HUMAN	Androgen receptor OS=Homo sapiens GN=AR PE=1 SV=2	LLDSVQPIAR	36.12	0.013	34320	2134	42	66.6	557.09	1112.17	2	1110.64	1.5258	0
sp|P10275|ANDR_HUMAN	Androgen receptor OS=Homo sapiens GN=AR PE=1 SV=2	LLDSVQPIAR	32.52	0.02	34320	2134	42	66.6	557.09	1112.17	2	1110.64	1.5258	0
sp|P10275|ANDR_HUMAN	Androgen receptor OS=Homo sapiens GN=AR PE=1 SV=2	LLDSVQPIAR	33.79	0.02	34320	2134	42	66.6	557.09	1112.17	2	1110.64	1.5258	0
sp|P10275|ANDR_HUMAN	Androgen receptor OS=Homo sapiens GN=AR PE=1 SV=2	LLDSVQPIAR	38.47	0.0039	34320	2134	42	66.6	557.09	1112.17	2	1110.64	1.5258	0
sp|P10275|ANDR_HUMAN	Androgen receptor OS=Homo sapiens GN=AR PE=1 SV=2	LLDSVQPIAR	44.17	0.0011	34320	2134	42	66.6	557.1	1112.19	2	1110.64	1.5458	0
sp|P10275|ANDR_HUMAN	Androgen receptor OS=Homo sapiens GN=AR PE=1 SV=2	LLDSVQPIAR	26.45	0.066	34320	2134	42	66.6	557.1	1112.19	2	1110.64	1.5458	0
sp|P10275|ANDR_HUMAN	Androgen receptor OS=Homo sapiens GN=AR PE=1 SV=2	LLDSVQPIAR	28.83	0.06	34320	2134	42	66.6	557.11	1112.21	2	1110.64	1.5658	0
sp|P10275|ANDR_HUMAN	Androgen receptor OS=Homo sapiens GN=AR PE=1 SV=2	LLDSVQPIAR	38.77	0.039	34320	2134	42	66.6	557.11	1112.21	2	1110.64	1.5658	0
sp|P10275|ANDR_HUMAN	Androgen receptor OS=Homo sapiens GN=AR PE=1 SV=2	LLDSVQPIAR	35.37	0.12	34320	2134	42	66.6	557.12	1112.23	2	1110.64	1.5858	0
sp|P10275|ANDR_HUMAN	Androgen receptor OS=Homo sapiens GN=AR PE=1 SV=2	LLDSVQPIAR	39.06	0.28	34320	2134	42	66.6	557.12	1112.23	2	1110.64	1.5858	0
sp|P10275|ANDR_HUMAN	Androgen receptor OS=Homo sapiens GN=AR PE=1 SV=2	LLDSVQPIAR	42.52	0.0042	34320	2134	42	66.6	557.13	1112.25	2	1110.64	1.6058	0
sp|P10275|ANDR_HUMAN	Androgen receptor OS=Homo sapiens GN=AR PE=1 SV=2	LLDSVQPIAR	27.84	0.069	34320	2134	42	66.6	557.13	1112.25	2	1110.64	1.6058	0
sp|P10275|ANDR_HUMAN	Androgen receptor OS=Homo sapiens GN=AR PE=1 SV=2	LLDSVQPIAR	29.46	0.12	34320	2134	42	66.6	557.13	1112.25	2	1110.64	1.6058	0
sp|P10275|ANDR_HUMAN	Androgen receptor OS=Homo sapiens GN=AR PE=1 SV=2	LLDSVQPIAR	20.92	0.47	34320	2134	42	66.6	557.13	1112.25	2	1110.64	1.6058	0
sp|P10275|ANDR_HUMAN	Androgen receptor OS=Homo sapiens GN=AR PE=1 SV=2	LLDSVQPIAR	38.07	0.057	34320	2134	42	66.6	557.13	1112.25	2	1110.64	1.6058	0
sp|P10275|ANDR_HUMAN	Androgen receptor OS=Homo sapiens GN=AR PE=1 SV=2	LLDSVQPIAR	55.98	0.00067	34320	2134	42	66.6	557.13	1112.25	2	1110.64	1.6058	0
sp|P10275|ANDR_HUMAN	Androgen receptor OS=Homo sapiens GN=AR PE=1 SV=2	LLDSVQPIAR	36.28	0.0081	34320	2134	42	66.6	557.14	1112.27	2	1110.64	1.6258	0
sp|P10275|ANDR_HUMAN	Androgen receptor OS=Homo sapiens GN=AR PE=1 SV=2	LLDSVQPIAR	36.7	0.016	34320	2134	42	66.6	557.14	1112.27	2	1110.64	1.6258	0
sp|P10275|ANDR_HUMAN	Androgen receptor OS=Homo sapiens GN=AR PE=1 SV=2	LLDSVQPIAR	28.24	0.049	34320	2134	42	66.6	557.14	1112.27	2	1110.64	1.6258	0
sp|P10275|ANDR_HUMAN	Androgen receptor OS=Homo sapiens GN=AR PE=1 SV=2	LLDSVQPIAR	40.42	0.0074	34320	2134	42	66.6	557.15	1112.29	2	1110.64	1.6458	0
sp|P10275|ANDR_HUMAN	Androgen receptor OS=Homo sapiens GN=AR PE=1 SV=2	LLDSVQPIAR	44.1	0.0093	34320	2134	42	66.6	557.15	1112.29	2	1110.64	1.6458	0
sp|P10275|ANDR_HUMAN	Androgen receptor OS=Homo sapiens GN=AR PE=1 SV=2	LLDSVQPIAR	28.75	0.055	34320	2134	42	66.6	557.16	1112.31	2	1110.64	1.6658	0
sp|P10275|ANDR_HUMAN	Androgen receptor OS=Homo sapiens GN=AR PE=1 SV=2	LLDSVQPIAR	27.86	0.071	34320	2134	42	66.6	557.16	1112.31	2	1110.64	1.6658	0
sp|P10275|ANDR_HUMAN	Androgen receptor OS=Homo sapiens GN=AR PE=1 SV=2	LLDSVQPIAR	32.73	0.044	34320	2134	42	66.6	557.17	1112.33	2	1110.64	1.6858	0
sp|P10275|ANDR_HUMAN	Androgen receptor OS=Homo sapiens GN=AR PE=1 SV=2	LLDSVQPIAR	53.49	0.00066	34320	2134	42	66.6	557.17	1112.33	2	1110.64	1.6858	0
sp|P10275|ANDR_HUMAN	Androgen receptor OS=Homo sapiens GN=AR PE=1 SV=2	LLDSVQPIAR	35.89	0.01	34320	2134	42	66.6	557.17	1112.33	2	1110.64	1.6858	0
sp|P10275|ANDR_HUMAN	Androgen receptor OS=Homo sapiens GN=AR PE=1 SV=2	LLDSVQPIAR	20.8	0.095	34320	2134	42	66.6	557.17	1112.33	2	1110.64	1.6858	0
sp|P10275|ANDR_HUMAN	Androgen receptor OS=Homo sapiens GN=AR PE=1 SV=2	LLDSVQPIAR	56.07	0.00067	34320	2134	42	66.6	557.18	1112.35	2	1110.64	1.7058	0
sp|P10275|ANDR_HUMAN	Androgen receptor OS=Homo sapiens GN=AR PE=1 SV=2	LLDSVQPIAR	37.87	0.015	34320	2134	42	66.6	557.18	1112.35	2	1110.64	1.7058	0
sp|P10275|ANDR_HUMAN	Androgen receptor OS=Homo sapiens GN=AR PE=1 SV=2	LLDSVQPIAR	33.7	0.069	34320	2134	42	66.6	557.18	1112.35	2	1110.64	1.7058	0
sp|P10275|ANDR_HUMAN	Androgen receptor OS=Homo sapiens GN=AR PE=1 SV=2	LLDSVQPIAR	32.32	0.023	34320	2134	42	66.6	557.18	1112.35	2	1110.64	1.7058	0
sp|P10275|ANDR_HUMAN	Androgen receptor OS=Homo sapiens GN=AR PE=1 SV=2	LLDSVQPIAR	43.94	0.017	34320	2134	42	66.6	557.19	1112.37	2	1110.64	1.7258	0
sp|P10275|ANDR_HUMAN	Androgen receptor OS=Homo sapiens GN=AR PE=1 SV=2	LLDSVQPIAR	40.08	0.011	34320	2134	42	66.6	557.19	1112.37	2	1110.64	1.7258	0
sp|P10275|ANDR_HUMAN	Androgen receptor OS=Homo sapiens GN=AR PE=1 SV=2	LLDSVQPIAR	43.96	0.017	34320	2134	42	66.6	557.19	1112.37	2	1110.64	1.7258	0
sp|P10275|ANDR_HUMAN	Androgen receptor OS=Homo sapiens GN=AR PE=1 SV=2	LLDSVQPIAR	24.63	0.13	34320	2134	42	66.6	557.19	1112.37	2	1110.64	1.7258	0
sp|P10275|ANDR_HUMAN	Androgen receptor OS=Homo sapiens GN=AR PE=1 SV=2	LLDSVQPIAR	22.21	0.79	34320	2134	42	66.6	557.19	1112.37	2	1110.64	1.7258	0
sp|P10275|ANDR_HUMAN	Androgen receptor OS=Homo sapiens GN=AR PE=1 SV=2	LLDSVQPIAR	28.26	0.029	34320	2134	42	66.6	557.2	1112.39	2	1110.64	1.7458	0
sp|P10275|ANDR_HUMAN	Androgen receptor OS=Homo sapiens GN=AR PE=1 SV=2	LLDSVQPIAR	51.2	0.003	34320	2134	42	66.6	557.22	1112.43	2	1110.64	1.7858	0
sp|P10275|ANDR_HUMAN	Androgen receptor OS=Homo sapiens GN=AR PE=1 SV=2	LLDSVQPIAR	40.19	0.0077	34320	2134	42	66.6	557.22	1112.43	2	1110.64	1.7858	0
sp|P10275|ANDR_HUMAN	Androgen receptor OS=Homo sapiens GN=AR PE=1 SV=2	LLDSVQPIAR	47.71	0.0047	34320	2134	42	66.6	557.22	1112.43	2	1110.64	1.7858	0
sp|P10275|ANDR_HUMAN	Androgen receptor OS=Homo sapiens GN=AR PE=1 SV=2	LLDSVQPIAR	33.7	0.019	34320	2134	42	66.6	557.23	1112.45	2	1110.64	1.8058	0
sp|P10275|ANDR_HUMAN	Androgen receptor OS=Homo sapiens GN=AR PE=1 SV=2	LLDSVQPIAR	34.67	0.074	34320	2134	42	66.6	557.23	1112.45	2	1110.64	1.8058	0
sp|P10275|ANDR_HUMAN	Androgen receptor OS=Homo sapiens GN=AR PE=1 SV=2	LLDSVQPIAR	34	0.039	34320	2134	42	66.6	557.27	1112.53	2	1110.64	1.8858	0
sp|P10275|ANDR_HUMAN	Androgen receptor OS=Homo sapiens GN=AR PE=1 SV=2	LLDSVQPIAR	20.85	0.1	34320	2134	42	66.6	557.27	1112.53	2	1110.64	1.8858	0
sp|P10275|ANDR_HUMAN	Androgen receptor OS=Homo sapiens GN=AR PE=1 SV=2	LLDSVQPIAR	22.6	0.14	34320	2134	42	66.6	557.27	1112.53	2	1110.64	1.8858	0
sp|P10275|ANDR_HUMAN	Androgen receptor OS=Homo sapiens GN=AR PE=1 SV=2	LLDSVQPIAR	39.5	0.018	34320	2134	42	66.6	557.28	1112.55	2	1110.64	1.9058	0
sp|P10275|ANDR_HUMAN	Androgen receptor OS=Homo sapiens GN=AR PE=1 SV=2	LLDSVQPIAR	32.38	0.14	34320	2134	42	66.6	557.31	1112.61	2	1110.64	1.9658	0
sp|P10275|ANDR_HUMAN	Androgen receptor OS=Homo sapiens GN=AR PE=1 SV=2	VKPIYFHTQ	27.33	0.043	34320	2134	42	66.6	566.69	1131.37	2	1131.61	-0.2422	0
sp|P10275|ANDR_HUMAN	Androgen receptor OS=Homo sapiens GN=AR PE=1 SV=2	VKPIYFHTQ	28.11	0.076	34320	2134	42	66.6	566.72	1131.43	2	1131.61	-0.1822	0
sp|P10275|ANDR_HUMAN	Androgen receptor OS=Homo sapiens GN=AR PE=1 SV=2	VKPIYFHTQ	23.74	0.097	34320	2134	42	66.6	378.16	1131.46	3	1131.61	-0.1495	0
sp|P10275|ANDR_HUMAN	Androgen receptor OS=Homo sapiens GN=AR PE=1 SV=2	VKPIYFHTQ	20.33	0.37	34320	2134	42	66.6	566.836	1131.66	2	1131.61	0.0494	0
sp|P10275|ANDR_HUMAN	Androgen receptor OS=Homo sapiens GN=AR PE=1 SV=2	VKPIYFHTQ	31.29	0.019	34320	2134	42	66.6	566.942	1131.87	2	1131.61	0.2625	0
sp|P10275|ANDR_HUMAN	Androgen receptor OS=Homo sapiens GN=AR PE=1 SV=2	VKPIYFHTQ	27.61	0.06	34320	2134	42	66.6	378.3	1131.88	3	1131.61	0.2705	0
sp|P10275|ANDR_HUMAN	Androgen receptor OS=Homo sapiens GN=AR PE=1 SV=2	VKPIYFHTQ	36.28	0.037	34320	2134	42	66.6	566.948	1131.88	2	1131.61	0.2744	0
sp|P10275|ANDR_HUMAN	Androgen receptor OS=Homo sapiens GN=AR PE=1 SV=2	VKPIYFHTQ	20.72	0.083	34320	2134	42	66.6	378.31	1131.91	3	1131.61	0.3005	0
sp|P10275|ANDR_HUMAN	Androgen receptor OS=Homo sapiens GN=AR PE=1 SV=2	VKPIYFHTQ	32.93	0.095	34320	2134	42	66.6	566.995	1131.98	2	1131.61	0.3689	0
sp|P10275|ANDR_HUMAN	Androgen receptor OS=Homo sapiens GN=AR PE=1 SV=2	VKPIYFHTQ	32.3	0.03	34320	2134	42	66.6	567	1131.99	2	1131.61	0.3778	0
sp|P10275|ANDR_HUMAN	Androgen receptor OS=Homo sapiens GN=AR PE=1 SV=2	VKPIYFHTQ	22.23	0.18	34320	2134	42	66.6	567.04	1132.06	2	1131.61	0.457	0
sp|P10275|ANDR_HUMAN	Androgen receptor OS=Homo sapiens GN=AR PE=1 SV=2	VKPIYFHTQ	38.73	0.0051	34320	2134	42	66.6	567.046	1132.08	2	1131.61	0.4707	0
sp|P10275|ANDR_HUMAN	Androgen receptor OS=Homo sapiens GN=AR PE=1 SV=2	VKPIYFHTQ	23.83	0.067	34320	2134	42	66.6	567.049	1132.08	2	1131.61	0.4752	0
sp|P10275|ANDR_HUMAN	Androgen receptor OS=Homo sapiens GN=AR PE=1 SV=2	VKPIYFHTQ	32.48	0.02	34320	2134	42	66.6	567.077	1132.14	2	1131.61	0.5311	0
sp|P10275|ANDR_HUMAN	Androgen receptor OS=Homo sapiens GN=AR PE=1 SV=2	VKPIYFHTQ	21.39	0.16	34320	2134	42	66.6	378.4	1132.18	3	1131.61	0.5705	0
sp|P10275|ANDR_HUMAN	Androgen receptor OS=Homo sapiens GN=AR PE=1 SV=2	VKPIYFHTQ	25.87	0.2	34320	2134	42	66.6	378.42	1132.24	3	1131.61	0.6305	0
sp|P10275|ANDR_HUMAN	Androgen receptor OS=Homo sapiens GN=AR PE=1 SV=2	VKPIYFHTQ	27.13	0.097	34320	2134	42	66.6	378.42	1132.24	3	1131.61	0.6305	0
sp|P10275|ANDR_HUMAN	Androgen receptor OS=Homo sapiens GN=AR PE=1 SV=2	VKPIYFHTQ	38.12	0.0052	34320	2134	42	66.6	567.55	1133.09	2	1131.61	1.4778	0
sp|P10275|ANDR_HUMAN	Androgen receptor OS=Homo sapiens GN=AR PE=1 SV=2	VKPIYFHTQ	20.19	0.29	34320	2134	42	66.6	378.8	1133.38	3	1131.61	1.7705	0
sp|P10275|ANDR_HUMAN	Androgen receptor OS=Homo sapiens GN=AR PE=1 SV=2	VPYPSPTCVK	26.89	0.056	34320	2134	42	66.6	573.94	1145.87	2	1146.57	-0.7089	0
sp|P10275|ANDR_HUMAN	Androgen receptor OS=Homo sapiens GN=AR PE=1 SV=2	VPYPSPTCVK	30.35	0.029	34320	2134	42	66.6	574.062	1146.11	2	1146.57	-0.4651	0
sp|P10275|ANDR_HUMAN	Androgen receptor OS=Homo sapiens GN=AR PE=1 SV=2	VPYPSPTCVK	22.69	0.11	34320	2134	42	66.6	574.062	1146.11	2	1146.57	-0.4651	0
sp|P10275|ANDR_HUMAN	Androgen receptor OS=Homo sapiens GN=AR PE=1 SV=2	VPYPSPTCVK	29.64	0.03	34320	2134	42	66.6	574.1	1146.19	2	1146.57	-0.3889	0
sp|P10275|ANDR_HUMAN	Androgen receptor OS=Homo sapiens GN=AR PE=1 SV=2	VPYPSPTCVK	29.48	0.019	34320	2134	42	66.6	574.13	1146.25	2	1146.57	-0.3289	0
sp|P10275|ANDR_HUMAN	Androgen receptor OS=Homo sapiens GN=AR PE=1 SV=2	VPYPSPTCVK	28.21	0.042	34320	2134	42	66.6	574.15	1146.29	2	1146.57	-0.2889	0
sp|P10275|ANDR_HUMAN	Androgen receptor OS=Homo sapiens GN=AR PE=1 SV=2	VPYPSPTCVK	21.44	0.1	34320	2134	42	66.6	574.16	1146.31	2	1146.57	-0.2689	0
sp|P10275|ANDR_HUMAN	Androgen receptor OS=Homo sapiens GN=AR PE=1 SV=2	VPYPSPTCVK	28.2	0.12	34320	2134	42	66.6	574.16	1146.31	2	1146.57	-0.2689	0
sp|P10275|ANDR_HUMAN	Androgen receptor OS=Homo sapiens GN=AR PE=1 SV=2	VPYPSPTCVK	33.33	0.018	34320	2134	42	66.6	574.17	1146.33	2	1146.57	-0.2489	0
sp|P10275|ANDR_HUMAN	Androgen receptor OS=Homo sapiens GN=AR PE=1 SV=2	VPYPSPTCVK	28.37	0.035	34320	2134	42	66.6	574.17	1146.33	2	1146.57	-0.2489	0
sp|P10275|ANDR_HUMAN	Androgen receptor OS=Homo sapiens GN=AR PE=1 SV=2	VPYPSPTCVK	29.1	0.032	34320	2134	42	66.6	574.18	1146.35	2	1146.57	-0.2289	0
sp|P10275|ANDR_HUMAN	Androgen receptor OS=Homo sapiens GN=AR PE=1 SV=2	VPYPSPTCVK	26.07	0.036	34320	2134	42	66.6	574.18	1146.35	2	1146.57	-0.2289	0
sp|P10275|ANDR_HUMAN	Androgen receptor OS=Homo sapiens GN=AR PE=1 SV=2	VPYPSPTCVK	26.06	0.11	34320	2134	42	66.6	574.18	1146.35	2	1146.57	-0.2289	0
sp|P10275|ANDR_HUMAN	Androgen receptor OS=Homo sapiens GN=AR PE=1 SV=2	VPYPSPTCVK	29.17	0.047	34320	2134	42	66.6	574.19	1146.37	2	1146.57	-0.2089	0
sp|P10275|ANDR_HUMAN	Androgen receptor OS=Homo sapiens GN=AR PE=1 SV=2	VPYPSPTCVK	24.65	0.59	34320	2134	42	66.6	574.19	1146.37	2	1146.57	-0.2089	0
sp|P10275|ANDR_HUMAN	Androgen receptor OS=Homo sapiens GN=AR PE=1 SV=2	VPYPSPTCVK	28.94	0.045	34320	2134	42	66.6	574.193	1146.37	2	1146.57	-0.2025	0
sp|P10275|ANDR_HUMAN	Androgen receptor OS=Homo sapiens GN=AR PE=1 SV=2	VPYPSPTCVK	36.44	0.012	34320	2134	42	66.6	574.2	1146.39	2	1146.57	-0.1889	0
sp|P10275|ANDR_HUMAN	Androgen receptor OS=Homo sapiens GN=AR PE=1 SV=2	VPYPSPTCVK	29.15	0.034	34320	2134	42	66.6	574.208	1146.4	2	1146.57	-0.1725	0
sp|P10275|ANDR_HUMAN	Androgen receptor OS=Homo sapiens GN=AR PE=1 SV=2	VPYPSPTCVK	28.63	0.041	34320	2134	42	66.6	574.21	1146.41	2	1146.57	-0.1689	0
sp|P10275|ANDR_HUMAN	Androgen receptor OS=Homo sapiens GN=AR PE=1 SV=2	VPYPSPTCVK	29.61	0.029	34320	2134	42	66.6	574.21	1146.41	2	1146.57	-0.1689	0
sp|P10275|ANDR_HUMAN	Androgen receptor OS=Homo sapiens GN=AR PE=1 SV=2	VPYPSPTCVK	29.06	0.037	34320	2134	42	66.6	574.21	1146.41	2	1146.57	-0.1689	0
sp|P10275|ANDR_HUMAN	Androgen receptor OS=Homo sapiens GN=AR PE=1 SV=2	VPYPSPTCVK	28.09	0.034	34320	2134	42	66.6	574.21	1146.41	2	1146.57	-0.1689	0
sp|P10275|ANDR_HUMAN	Androgen receptor OS=Homo sapiens GN=AR PE=1 SV=2	VPYPSPTCVK	29.53	0.047	34320	2134	42	66.6	574.21	1146.41	2	1146.57	-0.1689	0
sp|P10275|ANDR_HUMAN	Androgen receptor OS=Homo sapiens GN=AR PE=1 SV=2	VPYPSPTCVK	28.18	0.05	34320	2134	42	66.6	574.22	1146.43	2	1146.57	-0.1489	0
sp|P10275|ANDR_HUMAN	Androgen receptor OS=Homo sapiens GN=AR PE=1 SV=2	VPYPSPTCVK	35.8	0.0063	34320	2134	42	66.6	574.22	1146.43	2	1146.57	-0.1489	0
sp|P10275|ANDR_HUMAN	Androgen receptor OS=Homo sapiens GN=AR PE=1 SV=2	VPYPSPTCVK	29.31	0.034	34320	2134	42	66.6	574.23	1146.45	2	1146.57	-0.1289	0
sp|P10275|ANDR_HUMAN	Androgen receptor OS=Homo sapiens GN=AR PE=1 SV=2	VPYPSPTCVK	29.11	0.035	34320	2134	42	66.6	574.23	1146.45	2	1146.57	-0.1289	0
sp|P10275|ANDR_HUMAN	Androgen receptor OS=Homo sapiens GN=AR PE=1 SV=2	VPYPSPTCVK	25.59	0.078	34320	2134	42	66.6	574.23	1146.45	2	1146.57	-0.1289	0
sp|P10275|ANDR_HUMAN	Androgen receptor OS=Homo sapiens GN=AR PE=1 SV=2	VPYPSPTCVK	22.02	0.21	34320	2134	42	66.6	574.23	1146.45	2	1146.57	-0.1289	0
sp|P10275|ANDR_HUMAN	Androgen receptor OS=Homo sapiens GN=AR PE=1 SV=2	VPYPSPTCVK	30.18	0.044	34320	2134	42	66.6	574.25	1146.49	2	1146.57	-0.0889	0
sp|P10275|ANDR_HUMAN	Androgen receptor OS=Homo sapiens GN=AR PE=1 SV=2	VPYPSPTCVK	34.74	0.0076	34320	2134	42	66.6	574.25	1146.49	2	1146.57	-0.0889	0
sp|P10275|ANDR_HUMAN	Androgen receptor OS=Homo sapiens GN=AR PE=1 SV=2	VPYPSPTCVK	28.89	0.034	34320	2134	42	66.6	574.25	1146.49	2	1146.57	-0.0889	0
sp|P10275|ANDR_HUMAN	Androgen receptor OS=Homo sapiens GN=AR PE=1 SV=2	VPYPSPTCVK	32.09	0.094	34320	2134	42	66.6	574.26	1146.51	2	1146.57	-0.0689	0
sp|P10275|ANDR_HUMAN	Androgen receptor OS=Homo sapiens GN=AR PE=1 SV=2	VPYPSPTCVK	30.76	0.016	34320	2134	42	66.6	574.27	1146.53	2	1146.57	-0.0489	0
sp|P10275|ANDR_HUMAN	Androgen receptor OS=Homo sapiens GN=AR PE=1 SV=2	VPYPSPTCVK	20.82	1.4	34320	2134	42	66.6	574.27	1146.53	2	1146.57	-0.0489	0
sp|P10275|ANDR_HUMAN	Androgen receptor OS=Homo sapiens GN=AR PE=1 SV=2	VPYPSPTCVK	20.21	0.11	34320	2134	42	66.6	574.28	1146.55	2	1146.57	-0.0289	0
sp|P10275|ANDR_HUMAN	Androgen receptor OS=Homo sapiens GN=AR PE=1 SV=2	VPYPSPTCVK	28.44	0.054	34320	2134	42	66.6	574.29	1146.57	2	1146.57	-0.0089	0
sp|P10275|ANDR_HUMAN	Androgen receptor OS=Homo sapiens GN=AR PE=1 SV=2	VPYPSPTCVK	25.9	0.06	34320	2134	42	66.6	574.3	1146.59	2	1146.57	0.0111	0
sp|P10275|ANDR_HUMAN	Androgen receptor OS=Homo sapiens GN=AR PE=1 SV=2	VPYPSPTCVK	38.44	0.0049	34320	2134	42	66.6	574.33	1146.65	2	1146.57	0.0711	0
sp|P10275|ANDR_HUMAN	Androgen receptor OS=Homo sapiens GN=AR PE=1 SV=2	VPYPSPTCVK	31.19	0.022	34320	2134	42	66.6	574.34	1146.67	2	1146.57	0.0911	0
sp|P10275|ANDR_HUMAN	Androgen receptor OS=Homo sapiens GN=AR PE=1 SV=2	VPYPSPTCVK	27.76	0.08	34320	2134	42	66.6	574.35	1146.69	2	1146.57	0.1111	0
sp|P10275|ANDR_HUMAN	Androgen receptor OS=Homo sapiens GN=AR PE=1 SV=2	VPYPSPTCVK	37.39	0.03	34320	2134	42	66.6	574.373	1146.73	2	1146.57	0.157	0
sp|P10275|ANDR_HUMAN	Androgen receptor OS=Homo sapiens GN=AR PE=1 SV=2	VPYPSPTCVK	41.73	0.0053	34320	2134	42	66.6	574.377	1146.74	2	1146.57	0.1644	0
sp|P10275|ANDR_HUMAN	Androgen receptor OS=Homo sapiens GN=AR PE=1 SV=2	VPYPSPTCVK	23.29	0.12	34320	2134	42	66.6	574.38	1146.75	2	1146.57	0.1711	0
sp|P10275|ANDR_HUMAN	Androgen receptor OS=Homo sapiens GN=AR PE=1 SV=2	VPYPSPTCVK	23.55	1.4	34320	2134	42	66.6	574.4	1146.79	2	1146.57	0.2111	0
sp|P10275|ANDR_HUMAN	Androgen receptor OS=Homo sapiens GN=AR PE=1 SV=2	VPYPSPTCVK	21.93	0.12	34320	2134	42	66.6	574.42	1146.83	2	1146.57	0.2511	0
sp|P10275|ANDR_HUMAN	Androgen receptor OS=Homo sapiens GN=AR PE=1 SV=2	VPYPSPTCVK	21.14	0.28	34320	2134	42	66.6	574.42	1146.83	2	1146.57	0.2511	0
sp|P10275|ANDR_HUMAN	Androgen receptor OS=Homo sapiens GN=AR PE=1 SV=2	VPYPSPTCVK	28.46	0.04	34320	2134	42	66.6	574.42	1146.83	2	1146.57	0.2511	0
sp|P10275|ANDR_HUMAN	Androgen receptor OS=Homo sapiens GN=AR PE=1 SV=2	VPYPSPTCVK	28.89	0.042	34320	2134	42	66.6	574.43	1146.85	2	1146.57	0.2711	0
sp|P10275|ANDR_HUMAN	Androgen receptor OS=Homo sapiens GN=AR PE=1 SV=2	VPYPSPTCVK	36.04	0.0097	34320	2134	42	66.6	574.433	1146.85	2	1146.57	0.2762	0
sp|P10275|ANDR_HUMAN	Androgen receptor OS=Homo sapiens GN=AR PE=1 SV=2	VPYPSPTCVK	37.3	0.0035	34320	2134	42	66.6	574.438	1146.86	2	1146.57	0.2878	0
sp|P10275|ANDR_HUMAN	Androgen receptor OS=Homo sapiens GN=AR PE=1 SV=2	VPYPSPTCVK	28.14	0.035	34320	2134	42	66.6	574.44	1146.87	2	1146.57	0.2911	0
sp|P10275|ANDR_HUMAN	Androgen receptor OS=Homo sapiens GN=AR PE=1 SV=2	VPYPSPTCVK	29.76	0.034	34320	2134	42	66.6	574.447	1146.88	2	1146.57	0.3058	0
sp|P10275|ANDR_HUMAN	Androgen receptor OS=Homo sapiens GN=AR PE=1 SV=2	VPYPSPTCVK	35.08	0.0056	34320	2134	42	66.6	574.45	1146.89	2	1146.57	0.3111	0
sp|P10275|ANDR_HUMAN	Androgen receptor OS=Homo sapiens GN=AR PE=1 SV=2	VPYPSPTCVK	29.04	0.11	34320	2134	42	66.6	574.45	1146.89	2	1146.57	0.3111	0
sp|P10275|ANDR_HUMAN	Androgen receptor OS=Homo sapiens GN=AR PE=1 SV=2	VPYPSPTCVK	29.79	0.061	34320	2134	42	66.6	574.46	1146.91	2	1146.57	0.3311	0
sp|P10275|ANDR_HUMAN	Androgen receptor OS=Homo sapiens GN=AR PE=1 SV=2	VPYPSPTCVK	28.16	0.27	34320	2134	42	66.6	574.46	1146.91	2	1146.57	0.3311	0
sp|P10275|ANDR_HUMAN	Androgen receptor OS=Homo sapiens GN=AR PE=1 SV=2	VPYPSPTCVK	29.3	0.02	34320	2134	42	66.6	574.46	1146.91	2	1146.57	0.3311	0
sp|P10275|ANDR_HUMAN	Androgen receptor OS=Homo sapiens GN=AR PE=1 SV=2	VPYPSPTCVK	27.17	0.038	34320	2134	42	66.6	574.46	1146.91	2	1146.57	0.3311	0
sp|P10275|ANDR_HUMAN	Androgen receptor OS=Homo sapiens GN=AR PE=1 SV=2	VPYPSPTCVK	31.63	0.032	34320	2134	42	66.6	574.46	1146.91	2	1146.57	0.3311	0
sp|P10275|ANDR_HUMAN	Androgen receptor OS=Homo sapiens GN=AR PE=1 SV=2	VPYPSPTCVK	28.11	0.035	34320	2134	42	66.6	574.46	1146.91	2	1146.57	0.3311	0
sp|P10275|ANDR_HUMAN	Androgen receptor OS=Homo sapiens GN=AR PE=1 SV=2	VPYPSPTCVK	28.22	0.04	34320	2134	42	66.6	574.46	1146.91	2	1146.57	0.3311	0
sp|P10275|ANDR_HUMAN	Androgen receptor OS=Homo sapiens GN=AR PE=1 SV=2	VPYPSPTCVK	20.6	0.11	34320	2134	42	66.6	574.46	1146.91	2	1146.57	0.3311	0
sp|P10275|ANDR_HUMAN	Androgen receptor OS=Homo sapiens GN=AR PE=1 SV=2	VPYPSPTCVK	36.34	0.0049	34320	2134	42	66.6	574.47	1146.93	2	1146.57	0.3511	0
sp|P10275|ANDR_HUMAN	Androgen receptor OS=Homo sapiens GN=AR PE=1 SV=2	VPYPSPTCVK	22.25	0.28	34320	2134	42	66.6	574.47	1146.93	2	1146.57	0.3511	0
sp|P10275|ANDR_HUMAN	Androgen receptor OS=Homo sapiens GN=AR PE=1 SV=2	VPYPSPTCVK	28.79	0.03	34320	2134	42	66.6	574.47	1146.93	2	1146.57	0.3511	0
sp|P10275|ANDR_HUMAN	Androgen receptor OS=Homo sapiens GN=AR PE=1 SV=2	VPYPSPTCVK	29.42	0.042	34320	2134	42	66.6	574.477	1146.94	2	1146.57	0.365	0
sp|P10275|ANDR_HUMAN	Androgen receptor OS=Homo sapiens GN=AR PE=1 SV=2	VPYPSPTCVK	25.23	0.13	34320	2134	42	66.6	574.48	1146.95	2	1146.57	0.3711	0
sp|P10275|ANDR_HUMAN	Androgen receptor OS=Homo sapiens GN=AR PE=1 SV=2	VPYPSPTCVK	36.9	0.0051	34320	2134	42	66.6	574.49	1146.97	2	1146.57	0.3911	0
sp|P10275|ANDR_HUMAN	Androgen receptor OS=Homo sapiens GN=AR PE=1 SV=2	VPYPSPTCVK	31.04	0.028	34320	2134	42	66.6	574.49	1146.97	2	1146.57	0.3911	0
sp|P10275|ANDR_HUMAN	Androgen receptor OS=Homo sapiens GN=AR PE=1 SV=2	VPYPSPTCVK	25.5	0.091	34320	2134	42	66.6	574.492	1146.97	2	1146.57	0.396	0
sp|P10275|ANDR_HUMAN	Androgen receptor OS=Homo sapiens GN=AR PE=1 SV=2	VPYPSPTCVK	24.68	0.086	34320	2134	42	66.6	574.5	1146.99	2	1146.57	0.4111	0
sp|P10275|ANDR_HUMAN	Androgen receptor OS=Homo sapiens GN=AR PE=1 SV=2	VPYPSPTCVK	30.18	0.033	34320	2134	42	66.6	574.5	1146.99	2	1146.57	0.4117	0
sp|P10275|ANDR_HUMAN	Androgen receptor OS=Homo sapiens GN=AR PE=1 SV=2	VPYPSPTCVK	24.29	0.071	34320	2134	42	66.6	574.51	1147.01	2	1146.57	0.4311	0
sp|P10275|ANDR_HUMAN	Androgen receptor OS=Homo sapiens GN=AR PE=1 SV=2	VPYPSPTCVK	36.48	0.0073	34320	2134	42	66.6	574.51	1147.01	2	1146.57	0.4311	0
sp|P10275|ANDR_HUMAN	Androgen receptor OS=Homo sapiens GN=AR PE=1 SV=2	VPYPSPTCVK	28.89	0.04	34320	2134	42	66.6	574.51	1147.01	2	1146.57	0.4311	0
sp|P10275|ANDR_HUMAN	Androgen receptor OS=Homo sapiens GN=AR PE=1 SV=2	VPYPSPTCVK	21.5	0.23	34320	2134	42	66.6	574.51	1147.01	2	1146.57	0.4311	0
sp|P10275|ANDR_HUMAN	Androgen receptor OS=Homo sapiens GN=AR PE=1 SV=2	VPYPSPTCVK	28.17	0.084	34320	2134	42	66.6	574.51	1147.01	2	1146.57	0.4311	0
sp|P10275|ANDR_HUMAN	Androgen receptor OS=Homo sapiens GN=AR PE=1 SV=2	VPYPSPTCVK	32.67	0.017	34320	2134	42	66.6	574.52	1147.03	2	1146.57	0.4511	0
sp|P10275|ANDR_HUMAN	Androgen receptor OS=Homo sapiens GN=AR PE=1 SV=2	VPYPSPTCVK	34.35	0.018	34320	2134	42	66.6	574.52	1147.03	2	1146.57	0.4511	0
sp|P10275|ANDR_HUMAN	Androgen receptor OS=Homo sapiens GN=AR PE=1 SV=2	VPYPSPTCVK	29.27	0.029	34320	2134	42	66.6	574.52	1147.03	2	1146.57	0.4511	0
sp|P10275|ANDR_HUMAN	Androgen receptor OS=Homo sapiens GN=AR PE=1 SV=2	VPYPSPTCVK	36.75	0.0076	34320	2134	42	66.6	574.524	1147.03	2	1146.57	0.4598	0
sp|P10275|ANDR_HUMAN	Androgen receptor OS=Homo sapiens GN=AR PE=1 SV=2	VPYPSPTCVK	29.84	0.034	34320	2134	42	66.6	574.527	1147.04	2	1146.57	0.4654	0
sp|P10275|ANDR_HUMAN	Androgen receptor OS=Homo sapiens GN=AR PE=1 SV=2	VPYPSPTCVK	28.65	0.054	34320	2134	42	66.6	574.53	1147.05	2	1146.57	0.4711	0
sp|P10275|ANDR_HUMAN	Androgen receptor OS=Homo sapiens GN=AR PE=1 SV=2	VPYPSPTCVK	30.32	0.026	34320	2134	42	66.6	574.53	1147.05	2	1146.57	0.4711	0
sp|P10275|ANDR_HUMAN	Androgen receptor OS=Homo sapiens GN=AR PE=1 SV=2	VPYPSPTCVK	28.51	0.034	34320	2134	42	66.6	574.53	1147.05	2	1146.57	0.4711	0
sp|P10275|ANDR_HUMAN	Androgen receptor OS=Homo sapiens GN=AR PE=1 SV=2	VPYPSPTCVK	25.5	0.035	34320	2134	42	66.6	574.53	1147.05	2	1146.57	0.4711	0
sp|P10275|ANDR_HUMAN	Androgen receptor OS=Homo sapiens GN=AR PE=1 SV=2	VPYPSPTCVK	45.23	0.0013	34320	2134	42	66.6	574.536	1147.06	2	1146.57	0.484	0
sp|P10275|ANDR_HUMAN	Androgen receptor OS=Homo sapiens GN=AR PE=1 SV=2	VPYPSPTCVK	29.28	0.033	34320	2134	42	66.6	574.54	1147.07	2	1146.57	0.4911	0
sp|P10275|ANDR_HUMAN	Androgen receptor OS=Homo sapiens GN=AR PE=1 SV=2	VPYPSPTCVK	37.27	0.011	34320	2134	42	66.6	574.54	1147.07	2	1146.57	0.4914	0
sp|P10275|ANDR_HUMAN	Androgen receptor OS=Homo sapiens GN=AR PE=1 SV=2	VPYPSPTCVK	28.68	0.034	34320	2134	42	66.6	574.55	1147.09	2	1146.57	0.5111	0
sp|P10275|ANDR_HUMAN	Androgen receptor OS=Homo sapiens GN=AR PE=1 SV=2	VPYPSPTCVK	29.13	0.034	34320	2134	42	66.6	574.55	1147.09	2	1146.57	0.5111	0
sp|P10275|ANDR_HUMAN	Androgen receptor OS=Homo sapiens GN=AR PE=1 SV=2	VPYPSPTCVK	35.25	0.0064	34320	2134	42	66.6	574.55	1147.09	2	1146.57	0.5111	0
sp|P10275|ANDR_HUMAN	Androgen receptor OS=Homo sapiens GN=AR PE=1 SV=2	VPYPSPTCVK	28.16	0.034	34320	2134	42	66.6	574.55	1147.09	2	1146.57	0.5111	0
sp|P10275|ANDR_HUMAN	Androgen receptor OS=Homo sapiens GN=AR PE=1 SV=2	VPYPSPTCVK	40.95	0.018	34320	2134	42	66.6	574.551	1147.09	2	1146.57	0.5121	0
sp|P10275|ANDR_HUMAN	Androgen receptor OS=Homo sapiens GN=AR PE=1 SV=2	VPYPSPTCVK	32.91	0.025	34320	2134	42	66.6	574.56	1147.11	2	1146.57	0.5311	0
sp|P10275|ANDR_HUMAN	Androgen receptor OS=Homo sapiens GN=AR PE=1 SV=2	VPYPSPTCVK	36.52	0.0036	34320	2134	42	66.6	574.56	1147.11	2	1146.57	0.5311	0
sp|P10275|ANDR_HUMAN	Androgen receptor OS=Homo sapiens GN=AR PE=1 SV=2	VPYPSPTCVK	29.52	0.034	34320	2134	42	66.6	574.56	1147.11	2	1146.57	0.5311	0
sp|P10275|ANDR_HUMAN	Androgen receptor OS=Homo sapiens GN=AR PE=1 SV=2	VPYPSPTCVK	21.15	0.11	34320	2134	42	66.6	574.56	1147.11	2	1146.57	0.5311	0
sp|P10275|ANDR_HUMAN	Androgen receptor OS=Homo sapiens GN=AR PE=1 SV=2	VPYPSPTCVK	28.77	0.054	34320	2134	42	66.6	574.57	1147.13	2	1146.57	0.5511	0
sp|P10275|ANDR_HUMAN	Androgen receptor OS=Homo sapiens GN=AR PE=1 SV=2	VPYPSPTCVK	28.72	0.12	34320	2134	42	66.6	574.58	1147.15	2	1146.57	0.5711	0
sp|P10275|ANDR_HUMAN	Androgen receptor OS=Homo sapiens GN=AR PE=1 SV=2	VPYPSPTCVK	21.74	0.21	34320	2134	42	66.6	574.58	1147.15	2	1146.57	0.5711	0
sp|P10275|ANDR_HUMAN	Androgen receptor OS=Homo sapiens GN=AR PE=1 SV=2	VPYPSPTCVK	22.18	0.09	34320	2134	42	66.6	574.58	1147.15	2	1146.57	0.5711	0
sp|P10275|ANDR_HUMAN	Androgen receptor OS=Homo sapiens GN=AR PE=1 SV=2	VPYPSPTCVK	28.84	0.053	34320	2134	42	66.6	574.59	1147.17	2	1146.57	0.5911	0
sp|P10275|ANDR_HUMAN	Androgen receptor OS=Homo sapiens GN=AR PE=1 SV=2	VPYPSPTCVK	29.15	0.032	34320	2134	42	66.6	574.6	1147.19	2	1146.57	0.6111	0
sp|P10275|ANDR_HUMAN	Androgen receptor OS=Homo sapiens GN=AR PE=1 SV=2	VPYPSPTCVK	31.8	0.025	34320	2134	42	66.6	574.6	1147.19	2	1146.57	0.6111	0
sp|P10275|ANDR_HUMAN	Androgen receptor OS=Homo sapiens GN=AR PE=1 SV=2	VPYPSPTCVK	29.49	0.034	34320	2134	42	66.6	574.6	1147.19	2	1146.57	0.6111	0
sp|P10275|ANDR_HUMAN	Androgen receptor OS=Homo sapiens GN=AR PE=1 SV=2	VPYPSPTCVK	21.32	0.13	34320	2134	42	66.6	574.6	1147.19	2	1146.57	0.6111	0
sp|P10275|ANDR_HUMAN	Androgen receptor OS=Homo sapiens GN=AR PE=1 SV=2	VPYPSPTCVK	23.95	0.093	34320	2134	42	66.6	574.6	1147.19	2	1146.57	0.6111	0
sp|P10275|ANDR_HUMAN	Androgen receptor OS=Homo sapiens GN=AR PE=1 SV=2	VPYPSPTCVK	35.34	0.018	34320	2134	42	66.6	574.6	1147.19	2	1146.57	0.6111	0
sp|P10275|ANDR_HUMAN	Androgen receptor OS=Homo sapiens GN=AR PE=1 SV=2	VPYPSPTCVK	28.81	0.035	34320	2134	42	66.6	574.61	1147.21	2	1146.57	0.6311	0
sp|P10275|ANDR_HUMAN	Androgen receptor OS=Homo sapiens GN=AR PE=1 SV=2	VPYPSPTCVK	25.73	0.083	34320	2134	42	66.6	574.61	1147.21	2	1146.57	0.6311	0
sp|P10275|ANDR_HUMAN	Androgen receptor OS=Homo sapiens GN=AR PE=1 SV=2	VPYPSPTCVK	25.08	0.056	34320	2134	42	66.6	574.62	1147.23	2	1146.57	0.6511	0
sp|P10275|ANDR_HUMAN	Androgen receptor OS=Homo sapiens GN=AR PE=1 SV=2	VPYPSPTCVK	21.04	0.2	34320	2134	42	66.6	574.62	1147.23	2	1146.57	0.6511	0
sp|P10275|ANDR_HUMAN	Androgen receptor OS=Homo sapiens GN=AR PE=1 SV=2	VPYPSPTCVK	36.1	0.0075	34320	2134	42	66.6	574.63	1147.25	2	1146.57	0.6711	0
sp|P10275|ANDR_HUMAN	Androgen receptor OS=Homo sapiens GN=AR PE=1 SV=2	VPYPSPTCVK	25.79	0.058	34320	2134	42	66.6	574.63	1147.25	2	1146.57	0.6711	0
sp|P10275|ANDR_HUMAN	Androgen receptor OS=Homo sapiens GN=AR PE=1 SV=2	VPYPSPTCVK	27.94	0.034	34320	2134	42	66.6	574.63	1147.25	2	1146.57	0.6711	0
sp|P10275|ANDR_HUMAN	Androgen receptor OS=Homo sapiens GN=AR PE=1 SV=2	VPYPSPTCVK	31.11	0.012	34320	2134	42	66.6	574.63	1147.25	2	1146.57	0.6711	0
sp|P10275|ANDR_HUMAN	Androgen receptor OS=Homo sapiens GN=AR PE=1 SV=2	VPYPSPTCVK	20.37	0.24	34320	2134	42	66.6	574.65	1147.29	2	1146.57	0.7111	0
sp|P10275|ANDR_HUMAN	Androgen receptor OS=Homo sapiens GN=AR PE=1 SV=2	VPYPSPTCVK	28.33	0.034	34320	2134	42	66.6	574.66	1147.31	2	1146.57	0.7311	0
sp|P10275|ANDR_HUMAN	Androgen receptor OS=Homo sapiens GN=AR PE=1 SV=2	VPYPSPTCVK	23.55	0.13	34320	2134	42	66.6	574.86	1147.71	2	1146.57	1.1311	0
sp|P10275|ANDR_HUMAN	Androgen receptor OS=Homo sapiens GN=AR PE=1 SV=2	VPYPSPTCVK	22.1	0.093	34320	2134	42	66.6	574.98	1147.95	2	1146.57	1.3711	0
sp|P10275|ANDR_HUMAN	Androgen receptor OS=Homo sapiens GN=AR PE=1 SV=2	VPYPSPTCVK	28.26	0.088	34320	2134	42	66.6	574.99	1147.97	2	1146.57	1.3911	0
sp|P10275|ANDR_HUMAN	Androgen receptor OS=Homo sapiens GN=AR PE=1 SV=2	VPYPSPTCVK	28.74	0.041	34320	2134	42	66.6	575.01	1148.01	2	1146.57	1.4311	0
sp|P10275|ANDR_HUMAN	Androgen receptor OS=Homo sapiens GN=AR PE=1 SV=2	VPYPSPTCVK	36.41	0.0076	34320	2134	42	66.6	575.02	1148.03	2	1146.57	1.4511	0
sp|P10275|ANDR_HUMAN	Androgen receptor OS=Homo sapiens GN=AR PE=1 SV=2	VPYPSPTCVK	21.41	0.25	34320	2134	42	66.6	575.03	1148.05	2	1146.57	1.4711	0
sp|P10275|ANDR_HUMAN	Androgen receptor OS=Homo sapiens GN=AR PE=1 SV=2	VPYPSPTCVK	29.29	0.12	34320	2134	42	66.6	575.03	1148.05	2	1146.57	1.4711	0
sp|P10275|ANDR_HUMAN	Androgen receptor OS=Homo sapiens GN=AR PE=1 SV=2	VPYPSPTCVK	24.37	0.39	34320	2134	42	66.6	575.05	1148.09	2	1146.57	1.5111	0
sp|P10275|ANDR_HUMAN	Androgen receptor OS=Homo sapiens GN=AR PE=1 SV=2	VPYPSPTCVK	27.76	0.034	34320	2134	42	66.6	575.06	1148.11	2	1146.57	1.5311	0
sp|P10275|ANDR_HUMAN	Androgen receptor OS=Homo sapiens GN=AR PE=1 SV=2	VPYPSPTCVK	27.81	0.15	34320	2134	42	66.6	575.06	1148.11	2	1146.57	1.5311	0
sp|P10275|ANDR_HUMAN	Androgen receptor OS=Homo sapiens GN=AR PE=1 SV=2	VPYPSPTCVK	25.86	0.092	34320	2134	42	66.6	575.08	1148.15	2	1146.57	1.5711	0
sp|P10275|ANDR_HUMAN	Androgen receptor OS=Homo sapiens GN=AR PE=1 SV=2	VPYPSPTCVK	20.23	0.42	34320	2134	42	66.6	575.08	1148.15	2	1146.57	1.5711	0
sp|P10275|ANDR_HUMAN	Androgen receptor OS=Homo sapiens GN=AR PE=1 SV=2	VPYPSPTCVK	27.76	0.27	34320	2134	42	66.6	575.08	1148.15	2	1146.57	1.5711	0
sp|P10275|ANDR_HUMAN	Androgen receptor OS=Homo sapiens GN=AR PE=1 SV=2	VPYPSPTCVK	28.1	0.38	34320	2134	42	66.6	575.08	1148.15	2	1146.57	1.5711	0
sp|P10275|ANDR_HUMAN	Androgen receptor OS=Homo sapiens GN=AR PE=1 SV=2	VPYPSPTCVK	28.78	0.12	34320	2134	42	66.6	575.08	1148.15	2	1146.57	1.5711	0
sp|P10275|ANDR_HUMAN	Androgen receptor OS=Homo sapiens GN=AR PE=1 SV=2	VPYPSPTCVK	25	0.076	34320	2134	42	66.6	575.1	1148.19	2	1146.57	1.6111	0
sp|P10275|ANDR_HUMAN	Androgen receptor OS=Homo sapiens GN=AR PE=1 SV=2	VPYPSPTCVK	20.57	0.19	34320	2134	42	66.6	575.1	1148.19	2	1146.57	1.6111	0
sp|P10275|ANDR_HUMAN	Androgen receptor OS=Homo sapiens GN=AR PE=1 SV=2	VPYPSPTCVK	22.59	0.15	34320	2134	42	66.6	575.1	1148.19	2	1146.57	1.6111	0
sp|P10275|ANDR_HUMAN	Androgen receptor OS=Homo sapiens GN=AR PE=1 SV=2	VPYPSPTCVK	25	0.11	34320	2134	42	66.6	575.11	1148.21	2	1146.57	1.6311	0
sp|P10275|ANDR_HUMAN	Androgen receptor OS=Homo sapiens GN=AR PE=1 SV=2	VPYPSPTCVK	28.54	0.057	34320	2134	42	66.6	575.14	1148.27	2	1146.57	1.6911	0
sp|P10275|ANDR_HUMAN	Androgen receptor OS=Homo sapiens GN=AR PE=1 SV=2	VPYPSPTCVK	31.48	0.052	34320	2134	42	66.6	575.14	1148.27	2	1146.57	1.6911	0
sp|P10275|ANDR_HUMAN	Androgen receptor OS=Homo sapiens GN=AR PE=1 SV=2	VPYPSPTCVK	21.77	0.41	34320	2134	42	66.6	575.14	1148.27	2	1146.57	1.6911	0
sp|P10275|ANDR_HUMAN	Androgen receptor OS=Homo sapiens GN=AR PE=1 SV=2	VPYPSPTCVK	20.79	0.2	34320	2134	42	66.6	575.15	1148.29	2	1146.57	1.7111	0
sp|P10275|ANDR_HUMAN	Androgen receptor OS=Homo sapiens GN=AR PE=1 SV=2	VPYPSPTCVK	20.37	0.18	34320	2134	42	66.6	575.19	1148.37	2	1146.57	1.7911	0
sp|P10275|ANDR_HUMAN	Androgen receptor OS=Homo sapiens GN=AR PE=1 SV=2	VPYPSPTCVK	29.15	0.062	34320	2134	42	66.6	575.21	1148.41	2	1146.57	1.8311	0
sp|P10275|ANDR_HUMAN	Androgen receptor OS=Homo sapiens GN=AR PE=1 SV=2	VPYPSPTCVK	25.02	0.12	34320	2134	42	66.6	575.21	1148.41	2	1146.57	1.8311	0
sp|P10275|ANDR_HUMAN	Androgen receptor OS=Homo sapiens GN=AR PE=1 SV=2	VPYPSPTCVK	28.11	0.19	34320	2134	42	66.6	575.21	1148.41	2	1146.57	1.8311	0
sp|P10275|ANDR_HUMAN	Androgen receptor OS=Homo sapiens GN=AR PE=1 SV=2	VPYPSPTCVK	23.47	0.18	34320	2134	42	66.6	575.24	1148.47	2	1146.57	1.8911	0
sp|P10275|ANDR_HUMAN	Androgen receptor OS=Homo sapiens GN=AR PE=1 SV=2	NDCTIDKFR	21.91	0.054	34320	2134	42	66.6	584.41	1166.81	2	1167.53	-0.7288	1
sp|P10275|ANDR_HUMAN	Androgen receptor OS=Homo sapiens GN=AR PE=1 SV=2	NDCTIDKFR	30.11	0.018	34320	2134	42	66.6	584.45	1166.89	2	1167.53	-0.6488	1
sp|P10275|ANDR_HUMAN	Androgen receptor OS=Homo sapiens GN=AR PE=1 SV=2	NDCTIDKFR	29.8	0.067	34320	2134	42	66.6	584.52	1167.03	2	1167.53	-0.5088	1
sp|P10275|ANDR_HUMAN	Androgen receptor OS=Homo sapiens GN=AR PE=1 SV=2	NDCTIDKFR	22.5	0.048	34320	2134	42	66.6	584.54	1167.07	2	1167.53	-0.4688	1
sp|P10275|ANDR_HUMAN	Androgen receptor OS=Homo sapiens GN=AR PE=1 SV=2	NDCTIDKFR	22.24	0.08	34320	2134	42	66.6	584.54	1167.07	2	1167.53	-0.4688	1
sp|P10275|ANDR_HUMAN	Androgen receptor OS=Homo sapiens GN=AR PE=1 SV=2	NDCTIDKFR	40.42	0.0044	34320	2134	42	66.6	584.568	1167.12	2	1167.53	-0.4123	1
sp|P10275|ANDR_HUMAN	Androgen receptor OS=Homo sapiens GN=AR PE=1 SV=2	NDCTIDKFR	32.57	0.023	34320	2134	42	66.6	584.58	1167.15	2	1167.53	-0.3888	1
sp|P10275|ANDR_HUMAN	Androgen receptor OS=Homo sapiens GN=AR PE=1 SV=2	NDCTIDKFR	26.65	0.14	34320	2134	42	66.6	584.59	1167.17	2	1167.53	-0.3688	1
sp|P10275|ANDR_HUMAN	Androgen receptor OS=Homo sapiens GN=AR PE=1 SV=2	NDCTIDKFR	22.68	0.044	34320	2134	42	66.6	584.61	1167.21	2	1167.53	-0.3288	1
sp|P10275|ANDR_HUMAN	Androgen receptor OS=Homo sapiens GN=AR PE=1 SV=2	NDCTIDKFR	22.58	0.25	34320	2134	42	66.6	584.62	1167.23	2	1167.53	-0.3088	1
sp|P10275|ANDR_HUMAN	Androgen receptor OS=Homo sapiens GN=AR PE=1 SV=2	NDCTIDKFR	27.28	0.066	34320	2134	42	66.6	584.62	1167.23	2	1167.53	-0.3088	1
sp|P10275|ANDR_HUMAN	Androgen receptor OS=Homo sapiens GN=AR PE=1 SV=2	NDCTIDKFR	26.15	0.053	34320	2134	42	66.6	584.63	1167.25	2	1167.53	-0.2888	1
sp|P10275|ANDR_HUMAN	Androgen receptor OS=Homo sapiens GN=AR PE=1 SV=2	NDCTIDKFR	42.31	0.0029	34320	2134	42	66.6	584.638	1167.26	2	1167.53	-0.272	1
sp|P10275|ANDR_HUMAN	Androgen receptor OS=Homo sapiens GN=AR PE=1 SV=2	NDCTIDKFR	27.98	0.13	34320	2134	42	66.6	584.64	1167.27	2	1167.53	-0.2688	1
sp|P10275|ANDR_HUMAN	Androgen receptor OS=Homo sapiens GN=AR PE=1 SV=2	NDCTIDKFR	40.03	0.0016	34320	2134	42	66.6	584.658	1167.3	2	1167.53	-0.2333	1
sp|P10275|ANDR_HUMAN	Androgen receptor OS=Homo sapiens GN=AR PE=1 SV=2	NDCTIDKFR	55.83	0.00014	34320	2134	42	66.6	584.658	1167.3	2	1167.53	-0.2333	1
sp|P10275|ANDR_HUMAN	Androgen receptor OS=Homo sapiens GN=AR PE=1 SV=2	NDCTIDKFR	29	0.086	34320	2134	42	66.6	584.67	1167.33	2	1167.53	-0.2088	1
sp|P10275|ANDR_HUMAN	Androgen receptor OS=Homo sapiens GN=AR PE=1 SV=2	NDCTIDKFR	31.51	0.027	34320	2134	42	66.6	584.68	1167.35	2	1167.53	-0.1888	1
sp|P10275|ANDR_HUMAN	Androgen receptor OS=Homo sapiens GN=AR PE=1 SV=2	NDCTIDKFR	45.41	0.00067	34320	2134	42	66.6	584.698	1167.38	2	1167.53	-0.1529	1
sp|P10275|ANDR_HUMAN	Androgen receptor OS=Homo sapiens GN=AR PE=1 SV=2	NDCTIDKFR	47.76	0.0012	34320	2134	42	66.6	584.698	1167.38	2	1167.53	-0.1529	1
sp|P10275|ANDR_HUMAN	Androgen receptor OS=Homo sapiens GN=AR PE=1 SV=2	NDCTIDKFR	41.06	0.01	34320	2134	42	66.6	584.71	1167.41	2	1167.53	-0.1288	1
sp|P10275|ANDR_HUMAN	Androgen receptor OS=Homo sapiens GN=AR PE=1 SV=2	NDCTIDKFR	20.67	0.13	34320	2134	42	66.6	584.71	1167.41	2	1167.53	-0.1288	1
sp|P10275|ANDR_HUMAN	Androgen receptor OS=Homo sapiens GN=AR PE=1 SV=2	NDCTIDKFR	34.65	0.0077	34320	2134	42	66.6	584.72	1167.43	2	1167.53	-0.1088	1
sp|P10275|ANDR_HUMAN	Androgen receptor OS=Homo sapiens GN=AR PE=1 SV=2	NDCTIDKFR	32.38	0.018	34320	2134	42	66.6	584.77	1167.53	2	1167.53	-0.0088	1
sp|P10275|ANDR_HUMAN	Androgen receptor OS=Homo sapiens GN=AR PE=1 SV=2	NDCTIDKFR	41.82	0.003	34320	2134	42	66.6	584.89	1167.77	2	1167.53	0.2312	1
sp|P10275|ANDR_HUMAN	Androgen receptor OS=Homo sapiens GN=AR PE=1 SV=2	NDCTIDKFR	49.3	0.00081	34320	2134	42	66.6	584.908	1167.8	2	1167.53	0.2674	1
sp|P10275|ANDR_HUMAN	Androgen receptor OS=Homo sapiens GN=AR PE=1 SV=2	NDCTIDKFR	46.38	0.0014	34320	2134	42	66.6	584.91	1167.81	2	1167.53	0.2712	1
sp|P10275|ANDR_HUMAN	Androgen receptor OS=Homo sapiens GN=AR PE=1 SV=2	NDCTIDKFR	40.42	0.0024	34320	2134	42	66.6	584.916	1167.82	2	1167.53	0.2825	1
sp|P10275|ANDR_HUMAN	Androgen receptor OS=Homo sapiens GN=AR PE=1 SV=2	NDCTIDKFR	46.39	0.0013	34320	2134	42	66.6	584.941	1167.87	2	1167.53	0.3332	1
sp|P10275|ANDR_HUMAN	Androgen receptor OS=Homo sapiens GN=AR PE=1 SV=2	NDCTIDKFR	39.13	0.0063	34320	2134	42	66.6	584.953	1167.89	2	1167.53	0.3573	1
sp|P10275|ANDR_HUMAN	Androgen receptor OS=Homo sapiens GN=AR PE=1 SV=2	NDCTIDKFR	20.14	0.76	34320	2134	42	66.6	584.965	1167.91	2	1167.53	0.3805	1
sp|P10275|ANDR_HUMAN	Androgen receptor OS=Homo sapiens GN=AR PE=1 SV=2	NDCTIDKFR	39.92	0.0031	34320	2134	42	66.6	584.97	1167.93	2	1167.53	0.3912	1
sp|P10275|ANDR_HUMAN	Androgen receptor OS=Homo sapiens GN=AR PE=1 SV=2	NDCTIDKFR	29.82	0.056	34320	2134	42	66.6	584.97	1167.93	2	1167.53	0.3912	1
sp|P10275|ANDR_HUMAN	Androgen receptor OS=Homo sapiens GN=AR PE=1 SV=2	NDCTIDKFR	38.34	0.0056	34320	2134	42	66.6	584.98	1167.95	2	1167.53	0.4112	1
sp|P10275|ANDR_HUMAN	Androgen receptor OS=Homo sapiens GN=AR PE=1 SV=2	NDCTIDKFR	40.52	0.011	34320	2134	42	66.6	584.98	1167.95	2	1167.53	0.4112	1
sp|P10275|ANDR_HUMAN	Androgen receptor OS=Homo sapiens GN=AR PE=1 SV=2	NDCTIDKFR	23.27	0.088	34320	2134	42	66.6	584.988	1167.96	2	1167.53	0.4276	1
sp|P10275|ANDR_HUMAN	Androgen receptor OS=Homo sapiens GN=AR PE=1 SV=2	NDCTIDKFR	31.92	0.014	34320	2134	42	66.6	585	1167.99	2	1167.53	0.4512	1
sp|P10275|ANDR_HUMAN	Androgen receptor OS=Homo sapiens GN=AR PE=1 SV=2	NDCTIDKFR	53.8	0.00015	34320	2134	42	66.6	585.003	1167.99	2	1167.53	0.4567	1
sp|P10275|ANDR_HUMAN	Androgen receptor OS=Homo sapiens GN=AR PE=1 SV=2	NDCTIDKFR	41.78	0.003	34320	2134	42	66.6	585.032	1168.05	2	1167.53	0.5145	1
sp|P10275|ANDR_HUMAN	Androgen receptor OS=Homo sapiens GN=AR PE=1 SV=2	NDCTIDKFR	35.75	0.022	34320	2134	42	66.6	585.036	1168.06	2	1167.53	0.5237	1
sp|P10275|ANDR_HUMAN	Androgen receptor OS=Homo sapiens GN=AR PE=1 SV=2	NDCTIDKFR	39.93	0.0037	34320	2134	42	66.6	585.04	1168.07	2	1167.53	0.5308	1
sp|P10275|ANDR_HUMAN	Androgen receptor OS=Homo sapiens GN=AR PE=1 SV=2	NDCTIDKFR	33.23	0.058	34320	2134	42	66.6	585.04	1168.07	2	1167.53	0.5312	1
sp|P10275|ANDR_HUMAN	Androgen receptor OS=Homo sapiens GN=AR PE=1 SV=2	NDCTIDKFR	39.89	0.01	34320	2134	42	66.6	585.08	1168.15	2	1167.53	0.6112	1
sp|P10275|ANDR_HUMAN	Androgen receptor OS=Homo sapiens GN=AR PE=1 SV=2	NDCTIDKFR	25.85	0.065	34320	2134	42	66.6	585.08	1168.15	2	1167.53	0.6112	1
sp|P10275|ANDR_HUMAN	Androgen receptor OS=Homo sapiens GN=AR PE=1 SV=2	NDCTIDKFR	32.8	0.0076	34320	2134	42	66.6	585.1	1168.19	2	1167.53	0.6512	1
sp|P10275|ANDR_HUMAN	Androgen receptor OS=Homo sapiens GN=AR PE=1 SV=2	NDCTIDKFR	20.95	0.094	34320	2134	42	66.6	585.12	1168.23	2	1167.53	0.6912	1
sp|P10275|ANDR_HUMAN	Androgen receptor OS=Homo sapiens GN=AR PE=1 SV=2	NDCTIDKFR	29.01	0.042	34320	2134	42	66.6	585.13	1168.25	2	1167.53	0.7112	1
sp|P10275|ANDR_HUMAN	Androgen receptor OS=Homo sapiens GN=AR PE=1 SV=2	NDCTIDKFR	33.71	0.0065	34320	2134	42	66.6	585.151	1168.29	2	1167.53	0.7539	1
sp|P10275|ANDR_HUMAN	Androgen receptor OS=Homo sapiens GN=AR PE=1 SV=2	NDCTIDKFR	35.55	0.02	34320	2134	42	66.6	585.16	1168.31	2	1167.53	0.7712	1
sp|P10275|ANDR_HUMAN	Androgen receptor OS=Homo sapiens GN=AR PE=1 SV=2	NDCTIDKFR	30.43	0.037	34320	2134	42	66.6	585.19	1168.37	2	1167.53	0.8312	1
sp|P10275|ANDR_HUMAN	Androgen receptor OS=Homo sapiens GN=AR PE=1 SV=2	NDCTIDKFR	26.18	0.027	34320	2134	42	66.6	585.196	1168.38	2	1167.53	0.8439	1
sp|P10275|ANDR_HUMAN	Androgen receptor OS=Homo sapiens GN=AR PE=1 SV=2	NDCTIDKFR	28.68	0.027	34320	2134	42	66.6	585.23	1168.45	2	1167.53	0.9112	1
sp|P10275|ANDR_HUMAN	Androgen receptor OS=Homo sapiens GN=AR PE=1 SV=2	NDCTIDKFR	30	0.05	34320	2134	42	66.6	585.24	1168.47	2	1167.53	0.9312	1
sp|P10275|ANDR_HUMAN	Androgen receptor OS=Homo sapiens GN=AR PE=1 SV=2	NDCTIDKFR	24.73	0.048	34320	2134	42	66.6	585.29	1168.57	2	1167.53	1.0312	1
sp|P10275|ANDR_HUMAN	Androgen receptor OS=Homo sapiens GN=AR PE=1 SV=2	NDCTIDKFR	36.89	0.036	34320	2134	42	66.6	585.34	1168.67	2	1167.53	1.1312	1
sp|P10275|ANDR_HUMAN	Androgen receptor OS=Homo sapiens GN=AR PE=1 SV=2	NDCTIDKFR	27.65	0.045	34320	2134	42	66.6	585.39	1168.77	2	1167.53	1.2312	1
sp|P10275|ANDR_HUMAN	Androgen receptor OS=Homo sapiens GN=AR PE=1 SV=2	NDCTIDKFR	33.97	0.04	34320	2134	42	66.6	585.409	1168.8	2	1167.53	1.2698	1
sp|P10275|ANDR_HUMAN	Androgen receptor OS=Homo sapiens GN=AR PE=1 SV=2	NDCTIDKFR	20.54	0.23	34320	2134	42	66.6	390.62	1168.84	3	1167.53	1.3039	1
sp|P10275|ANDR_HUMAN	Androgen receptor OS=Homo sapiens GN=AR PE=1 SV=2	NDCTIDKFR	28.44	0.019	34320	2134	42	66.6	585.44	1168.87	2	1167.53	1.3312	1
sp|P10275|ANDR_HUMAN	Androgen receptor OS=Homo sapiens GN=AR PE=1 SV=2	NDCTIDKFR	22.38	0.47	34320	2134	42	66.6	585.47	1168.93	2	1167.53	1.3912	1
sp|P10275|ANDR_HUMAN	Androgen receptor OS=Homo sapiens GN=AR PE=1 SV=2	NDCTIDKFR	32.04	0.012	34320	2134	42	66.6	585.48	1168.95	2	1167.53	1.4112	1
sp|P10275|ANDR_HUMAN	Androgen receptor OS=Homo sapiens GN=AR PE=1 SV=2	NDCTIDKFR	36.13	0.012	34320	2134	42	66.6	585.49	1168.97	2	1167.53	1.4312	1
sp|P10275|ANDR_HUMAN	Androgen receptor OS=Homo sapiens GN=AR PE=1 SV=2	NDCTIDKFR	36.33	0.0061	34320	2134	42	66.6	585.49	1168.97	2	1167.53	1.4312	1
sp|P10275|ANDR_HUMAN	Androgen receptor OS=Homo sapiens GN=AR PE=1 SV=2	NDCTIDKFR	33.39	0.098	34320	2134	42	66.6	585.5	1168.99	2	1167.53	1.4512	1
sp|P10275|ANDR_HUMAN	Androgen receptor OS=Homo sapiens GN=AR PE=1 SV=2	NDCTIDKFR	34.34	0.015	34320	2134	42	66.6	585.5	1168.99	2	1167.53	1.4512	1
sp|P10275|ANDR_HUMAN	Androgen receptor OS=Homo sapiens GN=AR PE=1 SV=2	NDCTIDKFR	28.85	0.037	34320	2134	42	66.6	585.52	1169.03	2	1167.53	1.4912	1
sp|P10275|ANDR_HUMAN	Androgen receptor OS=Homo sapiens GN=AR PE=1 SV=2	NDCTIDKFR	39.61	0.0068	34320	2134	42	66.6	585.54	1169.07	2	1167.53	1.5312	1
sp|P10275|ANDR_HUMAN	Androgen receptor OS=Homo sapiens GN=AR PE=1 SV=2	NDCTIDKFR	23.62	0.17	34320	2134	42	66.6	585.54	1169.07	2	1167.53	1.5312	1
sp|P10275|ANDR_HUMAN	Androgen receptor OS=Homo sapiens GN=AR PE=1 SV=2	NDCTIDKFR	22.93	0.21	34320	2134	42	66.6	390.7	1169.08	3	1167.53	1.5439	1
sp|P10275|ANDR_HUMAN	Androgen receptor OS=Homo sapiens GN=AR PE=1 SV=2	NDCTIDKFR	34.96	0.012	34320	2134	42	66.6	585.56	1169.11	2	1167.53	1.5712	1
sp|P10275|ANDR_HUMAN	Androgen receptor OS=Homo sapiens GN=AR PE=1 SV=2	NDCTIDKFR	20.28	0.13	34320	2134	42	66.6	585.56	1169.11	2	1167.53	1.5712	1
sp|P10275|ANDR_HUMAN	Androgen receptor OS=Homo sapiens GN=AR PE=1 SV=2	NDCTIDKFR	32.44	0.0077	34320	2134	42	66.6	585.57	1169.13	2	1167.53	1.5912	1
sp|P10275|ANDR_HUMAN	Androgen receptor OS=Homo sapiens GN=AR PE=1 SV=2	NDCTIDKFR	33.57	0.035	34320	2134	42	66.6	585.57	1169.13	2	1167.53	1.5912	1
sp|P10275|ANDR_HUMAN	Androgen receptor OS=Homo sapiens GN=AR PE=1 SV=2	NDCTIDKFR	25.88	0.035	34320	2134	42	66.6	585.6	1169.19	2	1167.53	1.6512	1
sp|P10275|ANDR_HUMAN	Androgen receptor OS=Homo sapiens GN=AR PE=1 SV=2	NDCTIDKFR	32.03	0.0081	34320	2134	42	66.6	585.77	1169.53	2	1167.53	1.9912	1
sp|P10275|ANDR_HUMAN	Androgen receptor OS=Homo sapiens GN=AR PE=1 SV=2	MNYIKELDR	36.57	0.013	34320	2134	42	66.6	591.02	1180.03	2	1180.59	-0.5656	1
sp|P10275|ANDR_HUMAN	Androgen receptor OS=Homo sapiens GN=AR PE=1 SV=2	MNYIKELDR	26.7	0.19	34320	2134	42	66.6	394.4	1180.18	3	1180.59	-0.4128	1
sp|P10275|ANDR_HUMAN	Androgen receptor OS=Homo sapiens GN=AR PE=1 SV=2	MNYIKELDR	48.9	0.0011	34320	2134	42	66.6	591.103	1180.19	2	1180.59	-0.4002	1
sp|P10275|ANDR_HUMAN	Androgen receptor OS=Homo sapiens GN=AR PE=1 SV=2	MNYIKELDR	48.64	0.0013	34320	2134	42	66.6	591.143	1180.27	2	1180.59	-0.3187	1
sp|P10275|ANDR_HUMAN	Androgen receptor OS=Homo sapiens GN=AR PE=1 SV=2	MNYIKELDR	57.71	0.00027	34320	2134	42	66.6	591.158	1180.3	2	1180.59	-0.289	1
sp|P10275|ANDR_HUMAN	Androgen receptor OS=Homo sapiens GN=AR PE=1 SV=2	MNYIKELDR	37.49	0.0069	34320	2134	42	66.6	591.16	1180.31	2	1180.59	-0.2856	1
sp|P10275|ANDR_HUMAN	Androgen receptor OS=Homo sapiens GN=AR PE=1 SV=2	MNYIKELDR	27.31	0.042	34320	2134	42	66.6	591.26	1180.51	2	1180.59	-0.0856	1
sp|P10275|ANDR_HUMAN	Androgen receptor OS=Homo sapiens GN=AR PE=1 SV=2	MNYIKELDR	57.92	0.00039	34320	2134	42	66.6	591.268	1180.52	2	1180.59	-0.0689	1
sp|P10275|ANDR_HUMAN	Androgen receptor OS=Homo sapiens GN=AR PE=1 SV=2	MNYIKELDR	22.26	0.65	34320	2134	42	66.6	394.56	1180.66	3	1180.59	0.0672	1
sp|P10275|ANDR_HUMAN	Androgen receptor OS=Homo sapiens GN=AR PE=1 SV=2	MNYIKELDR	27.58	0.094	34320	2134	42	66.6	394.56	1180.66	3	1180.59	0.0672	1
sp|P10275|ANDR_HUMAN	Androgen receptor OS=Homo sapiens GN=AR PE=1 SV=2	MNYIKELDR	32.27	0.036	34320	2134	42	66.6	394.6	1180.78	3	1180.59	0.1872	1
sp|P10275|ANDR_HUMAN	Androgen receptor OS=Homo sapiens GN=AR PE=1 SV=2	MNYIKELDR	54.5	0.00021	34320	2134	42	66.6	591.42	1180.83	2	1180.59	0.2344	1
sp|P10275|ANDR_HUMAN	Androgen receptor OS=Homo sapiens GN=AR PE=1 SV=2	MNYIKELDR	57.78	0.00016	34320	2134	42	66.6	591.44	1180.87	2	1180.59	0.2744	1
sp|P10275|ANDR_HUMAN	Androgen receptor OS=Homo sapiens GN=AR PE=1 SV=2	MNYIKELDR	22	0.11	34320	2134	42	66.6	591.45	1180.89	2	1180.59	0.2944	1
sp|P10275|ANDR_HUMAN	Androgen receptor OS=Homo sapiens GN=AR PE=1 SV=2	MNYIKELDR	31	0.026	34320	2134	42	66.6	394.65	1180.93	3	1180.59	0.3372	1
sp|P10275|ANDR_HUMAN	Androgen receptor OS=Homo sapiens GN=AR PE=1 SV=2	MNYIKELDR	54.77	0.0004	34320	2134	42	66.6	591.53	1181.05	2	1180.59	0.4544	1
sp|P10275|ANDR_HUMAN	Androgen receptor OS=Homo sapiens GN=AR PE=1 SV=2	MNYIKELDR	21.77	1.4	34320	2134	42	66.6	591.57	1181.13	2	1180.59	0.5344	1
sp|P10275|ANDR_HUMAN	Androgen receptor OS=Homo sapiens GN=AR PE=1 SV=2	MNYIKELDR	57.81	0.00065	34320	2134	42	66.6	591.59	1181.17	2	1180.59	0.5744	1
sp|P10275|ANDR_HUMAN	Androgen receptor OS=Homo sapiens GN=AR PE=1 SV=2	MNYIKELDR	29.23	0.044	34320	2134	42	66.6	591.63	1181.25	2	1180.59	0.6544	1
sp|P10275|ANDR_HUMAN	Androgen receptor OS=Homo sapiens GN=AR PE=1 SV=2	MNYIKELDR	37.71	0.0094	34320	2134	42	66.6	591.65	1181.29	2	1180.59	0.6944	1
sp|P10275|ANDR_HUMAN	Androgen receptor OS=Homo sapiens GN=AR PE=1 SV=2	MNYIKELDR	26.01	0.21	34320	2134	42	66.6	394.82	1181.44	3	1180.59	0.8472	1
sp|P10275|ANDR_HUMAN	Androgen receptor OS=Homo sapiens GN=AR PE=1 SV=2	MNYIKELDR	30.8	0.07	34320	2134	42	66.6	394.85	1181.53	3	1180.59	0.9372	1
sp|P10275|ANDR_HUMAN	Androgen receptor OS=Homo sapiens GN=AR PE=1 SV=2	MNYIKELDR	30.17	0.12	34320	2134	42	66.6	394.93	1181.77	3	1180.59	1.1772	1
sp|P10275|ANDR_HUMAN	Androgen receptor OS=Homo sapiens GN=AR PE=1 SV=2	MNYIKELDR	27.69	0.08	34320	2134	42	66.6	395.01	1182.01	3	1180.59	1.4172	1
sp|P10275|ANDR_HUMAN	Androgen receptor OS=Homo sapiens GN=AR PE=1 SV=2	MNYIKELDR	37.2	0.0077	34320	2134	42	66.6	592.09	1182.17	2	1180.59	1.5744	1
sp|P10275|ANDR_HUMAN	Androgen receptor OS=Homo sapiens GN=AR PE=1 SV=2	MNYIKELDR	58.46	0.00021	34320	2134	42	66.6	599	1195.99	2	1196.59	-0.6005	1
sp|P10275|ANDR_HUMAN	Androgen receptor OS=Homo sapiens GN=AR PE=1 SV=2	MNYIKELDR	50.8	0.0011	34320	2134	42	66.6	599.1	1196.19	2	1196.59	-0.4005	1
sp|P10275|ANDR_HUMAN	Androgen receptor OS=Homo sapiens GN=AR PE=1 SV=2	MNYIKELDR	50.19	0.0024	34320	2134	42	66.6	599.105	1196.2	2	1196.59	-0.3901	1
sp|P10275|ANDR_HUMAN	Androgen receptor OS=Homo sapiens GN=AR PE=1 SV=2	MNYIKELDR	56.76	0.00024	34320	2134	42	66.6	599.17	1196.33	2	1196.59	-0.2605	1
sp|P10275|ANDR_HUMAN	Androgen receptor OS=Homo sapiens GN=AR PE=1 SV=2	MNYIKELDR	56.53	0.0012	34320	2134	42	66.6	599.19	1196.37	2	1196.59	-0.2205	1
sp|P10275|ANDR_HUMAN	Androgen receptor OS=Homo sapiens GN=AR PE=1 SV=2	MNYIKELDR	55.66	0.00051	34320	2134	42	66.6	599.276	1196.54	2	1196.59	-0.0483	1
sp|P10275|ANDR_HUMAN	Androgen receptor OS=Homo sapiens GN=AR PE=1 SV=2	MNYIKELDR	55.78	0.00047	34320	2134	42	66.6	599.276	1196.54	2	1196.59	-0.0483	1
sp|P10275|ANDR_HUMAN	Androgen receptor OS=Homo sapiens GN=AR PE=1 SV=2	MNYIKELDR	42.3	0.018	34320	2134	42	66.6	599.38	1196.75	2	1196.59	0.1595	1
sp|P10275|ANDR_HUMAN	Androgen receptor OS=Homo sapiens GN=AR PE=1 SV=2	MNYIKELDR	41.25	0.019	34320	2134	42	66.6	599.41	1196.81	2	1196.59	0.2195	1
sp|P10275|ANDR_HUMAN	Androgen receptor OS=Homo sapiens GN=AR PE=1 SV=2	MNYIKELDR	48.81	0.0015	34320	2134	42	66.6	599.44	1196.87	2	1196.59	0.2795	1
sp|P10275|ANDR_HUMAN	Androgen receptor OS=Homo sapiens GN=AR PE=1 SV=2	MNYIKELDR	34.68	0.022	34320	2134	42	66.6	599.5	1196.99	2	1196.59	0.3995	1
sp|P10275|ANDR_HUMAN	Androgen receptor OS=Homo sapiens GN=AR PE=1 SV=2	MNYIKELDR	60.15	0.00044	34320	2134	42	66.6	599.5	1196.99	2	1196.59	0.4001	1
sp|P10275|ANDR_HUMAN	Androgen receptor OS=Homo sapiens GN=AR PE=1 SV=2	MNYIKELDR	41.42	0.0039	34320	2134	42	66.6	599.51	1197.01	2	1196.59	0.4195	1
sp|P10275|ANDR_HUMAN	Androgen receptor OS=Homo sapiens GN=AR PE=1 SV=2	MNYIKELDR	46.99	0.00087	34320	2134	42	66.6	599.52	1197.03	2	1196.59	0.4395	1
sp|P10275|ANDR_HUMAN	Androgen receptor OS=Homo sapiens GN=AR PE=1 SV=2	MNYIKELDR	50.87	0.00046	34320	2134	42	66.6	599.54	1197.07	2	1196.59	0.4795	1
sp|P10275|ANDR_HUMAN	Androgen receptor OS=Homo sapiens GN=AR PE=1 SV=2	MNYIKELDR	23.49	0.31	34320	2134	42	66.6	400.09	1197.25	3	1196.59	0.6623	1
sp|P10275|ANDR_HUMAN	Androgen receptor OS=Homo sapiens GN=AR PE=1 SV=2	MNYIKELDR	45.85	0.0016	34320	2134	42	66.6	599.72	1197.43	2	1196.59	0.8395	1
sp|P10275|ANDR_HUMAN	Androgen receptor OS=Homo sapiens GN=AR PE=1 SV=2	MNYIKELDR	23.97	0.076	34320	2134	42	66.6	599.836	1197.66	2	1196.59	1.0719	1
sp|P10275|ANDR_HUMAN	Androgen receptor OS=Homo sapiens GN=AR PE=1 SV=2	MNYIKELDR	41.82	0.0094	34320	2134	42	66.6	600.02	1198.03	2	1196.59	1.4395	1
sp|P10275|ANDR_HUMAN	Androgen receptor OS=Homo sapiens GN=AR PE=1 SV=2	MNYIKELDR	54.23	0.00026	34320	2134	42	66.6	600.12	1198.23	2	1196.59	1.6395	1
sp|P10275|ANDR_HUMAN	Androgen receptor OS=Homo sapiens GN=AR PE=1 SV=2	CYEAGMTLGAR	23.43	0.039	34320	2134	42	66.6	614.43	1226.85	2	1227.54	-0.6922	0
sp|P10275|ANDR_HUMAN	Androgen receptor OS=Homo sapiens GN=AR PE=1 SV=2	CYEAGMTLGAR	25.69	0.022	34320	2134	42	66.6	614.44	1226.87	2	1227.54	-0.6722	0
sp|P10275|ANDR_HUMAN	Androgen receptor OS=Homo sapiens GN=AR PE=1 SV=2	CYEAGMTLGAR	24.26	0.044	34320	2134	42	66.6	614.44	1226.87	2	1227.54	-0.6722	0
sp|P10275|ANDR_HUMAN	Androgen receptor OS=Homo sapiens GN=AR PE=1 SV=2	CYEAGMTLGAR	29.59	0.49	34320	2134	42	66.6	614.46	1226.91	2	1227.54	-0.6322	0
sp|P10275|ANDR_HUMAN	Androgen receptor OS=Homo sapiens GN=AR PE=1 SV=2	CYEAGMTLGAR	32.43	0.012	34320	2134	42	66.6	614.46	1226.91	2	1227.54	-0.6322	0
sp|P10275|ANDR_HUMAN	Androgen receptor OS=Homo sapiens GN=AR PE=1 SV=2	CYEAGMTLGAR	22.92	0.12	34320	2134	42	66.6	614.46	1226.91	2	1227.54	-0.6322	0
sp|P10275|ANDR_HUMAN	Androgen receptor OS=Homo sapiens GN=AR PE=1 SV=2	CYEAGMTLGAR	33.37	0.0079	34320	2134	42	66.6	614.48	1226.95	2	1227.54	-0.5922	0
sp|P10275|ANDR_HUMAN	Androgen receptor OS=Homo sapiens GN=AR PE=1 SV=2	CYEAGMTLGAR	24.31	0.026	34320	2134	42	66.6	614.49	1226.97	2	1227.54	-0.5722	0
sp|P10275|ANDR_HUMAN	Androgen receptor OS=Homo sapiens GN=AR PE=1 SV=2	CYEAGMTLGAR	36.04	0.0072	34320	2134	42	66.6	614.5	1226.99	2	1227.54	-0.5522	0
sp|P10275|ANDR_HUMAN	Androgen receptor OS=Homo sapiens GN=AR PE=1 SV=2	CYEAGMTLGAR	21.73	0.31	34320	2134	42	66.6	614.51	1227.01	2	1227.54	-0.5322	0
sp|P10275|ANDR_HUMAN	Androgen receptor OS=Homo sapiens GN=AR PE=1 SV=2	CYEAGMTLGAR	26.89	0.075	34320	2134	42	66.6	614.52	1227.03	2	1227.54	-0.5122	0
sp|P10275|ANDR_HUMAN	Androgen receptor OS=Homo sapiens GN=AR PE=1 SV=2	CYEAGMTLGAR	27.84	0.023	34320	2134	42	66.6	614.52	1227.03	2	1227.54	-0.5122	0
sp|P10275|ANDR_HUMAN	Androgen receptor OS=Homo sapiens GN=AR PE=1 SV=2	CYEAGMTLGAR	40.7	0.001	34320	2134	42	66.6	614.52	1227.03	2	1227.54	-0.5122	0
sp|P10275|ANDR_HUMAN	Androgen receptor OS=Homo sapiens GN=AR PE=1 SV=2	CYEAGMTLGAR	23.19	0.044	34320	2134	42	66.6	614.52	1227.03	2	1227.54	-0.5122	0
sp|P10275|ANDR_HUMAN	Androgen receptor OS=Homo sapiens GN=AR PE=1 SV=2	CYEAGMTLGAR	34.42	0.008	34320	2134	42	66.6	614.54	1227.07	2	1227.54	-0.4722	0
sp|P10275|ANDR_HUMAN	Androgen receptor OS=Homo sapiens GN=AR PE=1 SV=2	CYEAGMTLGAR	65.47	7.7e-06	34320	2134	42	66.6	614.557	1227.1	2	1227.54	-0.4374	0
sp|P10275|ANDR_HUMAN	Androgen receptor OS=Homo sapiens GN=AR PE=1 SV=2	CYEAGMTLGAR	51.78	0.00014	34320	2134	42	66.6	614.557	1227.1	2	1227.54	-0.4374	0
sp|P10275|ANDR_HUMAN	Androgen receptor OS=Homo sapiens GN=AR PE=1 SV=2	CYEAGMTLGAR	35.13	0.01	34320	2134	42	66.6	614.56	1227.11	2	1227.54	-0.4322	0
sp|P10275|ANDR_HUMAN	Androgen receptor OS=Homo sapiens GN=AR PE=1 SV=2	CYEAGMTLGAR	28.39	0.046	34320	2134	42	66.6	614.57	1227.13	2	1227.54	-0.4122	0
sp|P10275|ANDR_HUMAN	Androgen receptor OS=Homo sapiens GN=AR PE=1 SV=2	CYEAGMTLGAR	22.18	0.3	34320	2134	42	66.6	614.57	1227.13	2	1227.54	-0.4122	0
sp|P10275|ANDR_HUMAN	Androgen receptor OS=Homo sapiens GN=AR PE=1 SV=2	CYEAGMTLGAR	33.09	0.016	34320	2134	42	66.6	614.57	1227.13	2	1227.54	-0.4122	0
sp|P10275|ANDR_HUMAN	Androgen receptor OS=Homo sapiens GN=AR PE=1 SV=2	CYEAGMTLGAR	38.3	0.0027	34320	2134	42	66.6	614.58	1227.15	2	1227.54	-0.3922	0
sp|P10275|ANDR_HUMAN	Androgen receptor OS=Homo sapiens GN=AR PE=1 SV=2	CYEAGMTLGAR	32.62	0.019	34320	2134	42	66.6	614.59	1227.17	2	1227.54	-0.3722	0
sp|P10275|ANDR_HUMAN	Androgen receptor OS=Homo sapiens GN=AR PE=1 SV=2	CYEAGMTLGAR	29.19	0.0096	34320	2134	42	66.6	614.59	1227.17	2	1227.54	-0.3722	0
sp|P10275|ANDR_HUMAN	Androgen receptor OS=Homo sapiens GN=AR PE=1 SV=2	CYEAGMTLGAR	27.46	0.024	34320	2134	42	66.6	614.6	1227.19	2	1227.54	-0.3522	0
sp|P10275|ANDR_HUMAN	Androgen receptor OS=Homo sapiens GN=AR PE=1 SV=2	CYEAGMTLGAR	20.07	0.14	34320	2134	42	66.6	614.6	1227.19	2	1227.54	-0.3522	0
sp|P10275|ANDR_HUMAN	Androgen receptor OS=Homo sapiens GN=AR PE=1 SV=2	CYEAGMTLGAR	33.24	0.0042	34320	2134	42	66.6	614.61	1227.21	2	1227.54	-0.3322	0
sp|P10275|ANDR_HUMAN	Androgen receptor OS=Homo sapiens GN=AR PE=1 SV=2	CYEAGMTLGAR	23.63	0.052	34320	2134	42	66.6	614.61	1227.21	2	1227.54	-0.3322	0
sp|P10275|ANDR_HUMAN	Androgen receptor OS=Homo sapiens GN=AR PE=1 SV=2	CYEAGMTLGAR	62.66	1.9e-05	34320	2134	42	66.6	614.614	1227.21	2	1227.54	-0.3251	0
sp|P10275|ANDR_HUMAN	Androgen receptor OS=Homo sapiens GN=AR PE=1 SV=2	CYEAGMTLGAR	55.16	0.0002	34320	2134	42	66.6	614.622	1227.23	2	1227.54	-0.309	0
sp|P10275|ANDR_HUMAN	Androgen receptor OS=Homo sapiens GN=AR PE=1 SV=2	CYEAGMTLGAR	46.97	0.0004	34320	2134	42	66.6	614.622	1227.23	2	1227.54	-0.309	0
sp|P10275|ANDR_HUMAN	Androgen receptor OS=Homo sapiens GN=AR PE=1 SV=2	CYEAGMTLGAR	37.52	0.0024	34320	2134	42	66.6	614.63	1227.25	2	1227.54	-0.2922	0
sp|P10275|ANDR_HUMAN	Androgen receptor OS=Homo sapiens GN=AR PE=1 SV=2	CYEAGMTLGAR	23.43	0.035	34320	2134	42	66.6	614.67	1227.33	2	1227.54	-0.2126	0
sp|P10275|ANDR_HUMAN	Androgen receptor OS=Homo sapiens GN=AR PE=1 SV=2	CYEAGMTLGAR	55.38	0.00016	34320	2134	42	66.6	614.67	1227.33	2	1227.54	-0.2122	0
sp|P10275|ANDR_HUMAN	Androgen receptor OS=Homo sapiens GN=AR PE=1 SV=2	CYEAGMTLGAR	59.96	3.9e-05	34320	2134	42	66.6	614.68	1227.35	2	1227.54	-0.1922	0
sp|P10275|ANDR_HUMAN	Androgen receptor OS=Homo sapiens GN=AR PE=1 SV=2	CYEAGMTLGAR	49.76	0.0002	34320	2134	42	66.6	614.767	1227.52	2	1227.54	-0.0187	0
sp|P10275|ANDR_HUMAN	Androgen receptor OS=Homo sapiens GN=AR PE=1 SV=2	CYEAGMTLGAR	52.15	9.5e-05	34320	2134	42	66.6	614.827	1227.64	2	1227.54	0.1016	0
sp|P10275|ANDR_HUMAN	Androgen receptor OS=Homo sapiens GN=AR PE=1 SV=2	CYEAGMTLGAR	53.97	9.1e-05	34320	2134	42	66.6	614.909	1227.8	2	1227.54	0.266	0
sp|P10275|ANDR_HUMAN	Androgen receptor OS=Homo sapiens GN=AR PE=1 SV=2	CYEAGMTLGAR	33.67	0.012	34320	2134	42	66.6	614.91	1227.81	2	1227.54	0.2678	0
sp|P10275|ANDR_HUMAN	Androgen receptor OS=Homo sapiens GN=AR PE=1 SV=2	CYEAGMTLGAR	25.9	0.042	34320	2134	42	66.6	614.93	1227.85	2	1227.54	0.3078	0
sp|P10275|ANDR_HUMAN	Androgen receptor OS=Homo sapiens GN=AR PE=1 SV=2	CYEAGMTLGAR	39.54	0.016	34320	2134	42	66.6	614.94	1227.87	2	1227.54	0.3278	0
sp|P10275|ANDR_HUMAN	Androgen receptor OS=Homo sapiens GN=AR PE=1 SV=2	CYEAGMTLGAR	66.69	8e-06	34320	2134	42	66.6	614.949	1227.88	2	1227.54	0.3455	0
sp|P10275|ANDR_HUMAN	Androgen receptor OS=Homo sapiens GN=AR PE=1 SV=2	CYEAGMTLGAR	53.06	9.6e-05	34320	2134	42	66.6	614.95	1227.89	2	1227.54	0.3478	0
sp|P10275|ANDR_HUMAN	Androgen receptor OS=Homo sapiens GN=AR PE=1 SV=2	CYEAGMTLGAR	34.68	0.011	34320	2134	42	66.6	614.95	1227.89	2	1227.54	0.3478	0
sp|P10275|ANDR_HUMAN	Androgen receptor OS=Homo sapiens GN=AR PE=1 SV=2	CYEAGMTLGAR	33.24	0.0074	34320	2134	42	66.6	614.95	1227.89	2	1227.54	0.3482	0
sp|P10275|ANDR_HUMAN	Androgen receptor OS=Homo sapiens GN=AR PE=1 SV=2	CYEAGMTLGAR	56.78	0.00012	34320	2134	42	66.6	614.955	1227.9	2	1227.54	0.3575	0
sp|P10275|ANDR_HUMAN	Androgen receptor OS=Homo sapiens GN=AR PE=1 SV=2	CYEAGMTLGAR	43.62	0.0013	34320	2134	42	66.6	614.98	1227.95	2	1227.54	0.4078	0
sp|P10275|ANDR_HUMAN	Androgen receptor OS=Homo sapiens GN=AR PE=1 SV=2	CYEAGMTLGAR	58.91	0.00016	34320	2134	42	66.6	614.982	1227.95	2	1227.54	0.4119	0
sp|P10275|ANDR_HUMAN	Androgen receptor OS=Homo sapiens GN=AR PE=1 SV=2	CYEAGMTLGAR	22.93	0.35	34320	2134	42	66.6	614.99	1227.97	2	1227.54	0.4278	0
sp|P10275|ANDR_HUMAN	Androgen receptor OS=Homo sapiens GN=AR PE=1 SV=2	CYEAGMTLGAR	22.27	0.16	34320	2134	42	66.6	615	1227.99	2	1227.54	0.4478	0
sp|P10275|ANDR_HUMAN	Androgen receptor OS=Homo sapiens GN=AR PE=1 SV=2	CYEAGMTLGAR	62.74	1.6e-05	34320	2134	42	66.6	615.003	1227.99	2	1227.54	0.4535	0
sp|P10275|ANDR_HUMAN	Androgen receptor OS=Homo sapiens GN=AR PE=1 SV=2	CYEAGMTLGAR	52.81	0.00014	34320	2134	42	66.6	615.01	1228.01	2	1227.54	0.4678	0
sp|P10275|ANDR_HUMAN	Androgen receptor OS=Homo sapiens GN=AR PE=1 SV=2	CYEAGMTLGAR	28.65	0.05	34320	2134	42	66.6	615.03	1228.05	2	1227.54	0.5078	0
sp|P10275|ANDR_HUMAN	Androgen receptor OS=Homo sapiens GN=AR PE=1 SV=2	CYEAGMTLGAR	25.78	0.019	34320	2134	42	66.6	615.04	1228.07	2	1227.54	0.5278	0
sp|P10275|ANDR_HUMAN	Androgen receptor OS=Homo sapiens GN=AR PE=1 SV=2	CYEAGMTLGAR	66.72	7.5e-06	34320	2134	42	66.6	615.056	1228.1	2	1227.54	0.5604	0
sp|P10275|ANDR_HUMAN	Androgen receptor OS=Homo sapiens GN=AR PE=1 SV=2	CYEAGMTLGAR	25.56	0.052	34320	2134	42	66.6	615.06	1228.11	2	1227.54	0.5678	0
sp|P10275|ANDR_HUMAN	Androgen receptor OS=Homo sapiens GN=AR PE=1 SV=2	CYEAGMTLGAR	47.19	0.00042	34320	2134	42	66.6	615.09	1228.17	2	1227.54	0.6278	0
sp|P10275|ANDR_HUMAN	Androgen receptor OS=Homo sapiens GN=AR PE=1 SV=2	CYEAGMTLGAR	29.46	0.02	34320	2134	42	66.6	615.1	1228.19	2	1227.54	0.6478	0
sp|P10275|ANDR_HUMAN	Androgen receptor OS=Homo sapiens GN=AR PE=1 SV=2	CYEAGMTLGAR	23.73	0.055	34320	2134	42	66.6	615.1	1228.19	2	1227.54	0.6478	0
sp|P10275|ANDR_HUMAN	Androgen receptor OS=Homo sapiens GN=AR PE=1 SV=2	CYEAGMTLGAR	31.42	0.013	34320	2134	42	66.6	615.11	1228.21	2	1227.54	0.6678	0
sp|P10275|ANDR_HUMAN	Androgen receptor OS=Homo sapiens GN=AR PE=1 SV=2	CYEAGMTLGAR	33.48	0.011	34320	2134	42	66.6	615.12	1228.23	2	1227.54	0.6878	0
sp|P10275|ANDR_HUMAN	Androgen receptor OS=Homo sapiens GN=AR PE=1 SV=2	CYEAGMTLGAR	33.67	0.0047	34320	2134	42	66.6	615.12	1228.23	2	1227.54	0.6878	0
sp|P10275|ANDR_HUMAN	Androgen receptor OS=Homo sapiens GN=AR PE=1 SV=2	CYEAGMTLGAR	32.17	0.011	34320	2134	42	66.6	615.13	1228.25	2	1227.54	0.7078	0
sp|P10275|ANDR_HUMAN	Androgen receptor OS=Homo sapiens GN=AR PE=1 SV=2	CYEAGMTLGAR	27.41	0.11	34320	2134	42	66.6	615.13	1228.25	2	1227.54	0.7078	0
sp|P10275|ANDR_HUMAN	Androgen receptor OS=Homo sapiens GN=AR PE=1 SV=2	CYEAGMTLGAR	34.51	0.0081	34320	2134	42	66.6	615.14	1228.27	2	1227.54	0.7278	0
sp|P10275|ANDR_HUMAN	Androgen receptor OS=Homo sapiens GN=AR PE=1 SV=2	CYEAGMTLGAR	22.91	0.14	34320	2134	42	66.6	615.14	1228.27	2	1227.54	0.7278	0
sp|P10275|ANDR_HUMAN	Androgen receptor OS=Homo sapiens GN=AR PE=1 SV=2	CYEAGMTLGAR	20.6	0.096	34320	2134	42	66.6	615.19	1228.37	2	1227.54	0.8278	0
sp|P10275|ANDR_HUMAN	Androgen receptor OS=Homo sapiens GN=AR PE=1 SV=2	CYEAGMTLGAR	26.25	0.21	34320	2134	42	66.6	615.19	1228.37	2	1227.54	0.8278	0
sp|P10275|ANDR_HUMAN	Androgen receptor OS=Homo sapiens GN=AR PE=1 SV=2	CYEAGMTLGAR	27.45	0.032	34320	2134	42	66.6	615.19	1228.37	2	1227.54	0.8278	0
sp|P10275|ANDR_HUMAN	Androgen receptor OS=Homo sapiens GN=AR PE=1 SV=2	CYEAGMTLGAR	20.76	0.18	34320	2134	42	66.6	615.21	1228.41	2	1227.54	0.8678	0
sp|P10275|ANDR_HUMAN	Androgen receptor OS=Homo sapiens GN=AR PE=1 SV=2	CYEAGMTLGAR	26.56	0.02	34320	2134	42	66.6	615.22	1228.43	2	1227.54	0.8878	0
sp|P10275|ANDR_HUMAN	Androgen receptor OS=Homo sapiens GN=AR PE=1 SV=2	CYEAGMTLGAR	22.43	0.064	34320	2134	42	66.6	615.24	1228.47	2	1227.54	0.9278	0
sp|P10275|ANDR_HUMAN	Androgen receptor OS=Homo sapiens GN=AR PE=1 SV=2	CYEAGMTLGAR	21.28	0.35	34320	2134	42	66.6	615.33	1228.65	2	1227.54	1.1078	0
sp|P10275|ANDR_HUMAN	Androgen receptor OS=Homo sapiens GN=AR PE=1 SV=2	CYEAGMTLGAR	42.95	0.00051	34320	2134	42	66.6	615.4	1228.79	2	1227.54	1.2478	0
sp|P10275|ANDR_HUMAN	Androgen receptor OS=Homo sapiens GN=AR PE=1 SV=2	CYEAGMTLGAR	32.4	0.17	34320	2134	42	66.6	615.4	1228.79	2	1227.54	1.2478	0
sp|P10275|ANDR_HUMAN	Androgen receptor OS=Homo sapiens GN=AR PE=1 SV=2	CYEAGMTLGAR	45.46	0.0012	34320	2134	42	66.6	615.4	1228.79	2	1227.54	1.2478	0
sp|P10275|ANDR_HUMAN	Androgen receptor OS=Homo sapiens GN=AR PE=1 SV=2	CYEAGMTLGAR	22.77	0.25	34320	2134	42	66.6	615.43	1228.85	2	1227.54	1.3078	0
sp|P10275|ANDR_HUMAN	Androgen receptor OS=Homo sapiens GN=AR PE=1 SV=2	CYEAGMTLGAR	34.91	0.0073	34320	2134	42	66.6	615.44	1228.87	2	1227.54	1.3278	0
sp|P10275|ANDR_HUMAN	Androgen receptor OS=Homo sapiens GN=AR PE=1 SV=2	CYEAGMTLGAR	21.09	0.068	34320	2134	42	66.6	615.44	1228.87	2	1227.54	1.3278	0
sp|P10275|ANDR_HUMAN	Androgen receptor OS=Homo sapiens GN=AR PE=1 SV=2	CYEAGMTLGAR	21.56	0.4	34320	2134	42	66.6	615.44	1228.87	2	1227.54	1.3278	0
sp|P10275|ANDR_HUMAN	Androgen receptor OS=Homo sapiens GN=AR PE=1 SV=2	CYEAGMTLGAR	25.67	0.057	34320	2134	42	66.6	615.45	1228.89	2	1227.54	1.3478	0
sp|P10275|ANDR_HUMAN	Androgen receptor OS=Homo sapiens GN=AR PE=1 SV=2	CYEAGMTLGAR	43.61	0.0025	34320	2134	42	66.6	615.46	1228.91	2	1227.54	1.3678	0
sp|P10275|ANDR_HUMAN	Androgen receptor OS=Homo sapiens GN=AR PE=1 SV=2	CYEAGMTLGAR	20.55	0.11	34320	2134	42	66.6	615.48	1228.95	2	1227.54	1.4078	0
sp|P10275|ANDR_HUMAN	Androgen receptor OS=Homo sapiens GN=AR PE=1 SV=2	CYEAGMTLGAR	20.92	0.095	34320	2134	42	66.6	615.49	1228.97	2	1227.54	1.4278	0
sp|P10275|ANDR_HUMAN	Androgen receptor OS=Homo sapiens GN=AR PE=1 SV=2	CYEAGMTLGAR	37.4	0.0034	34320	2134	42	66.6	615.49	1228.97	2	1227.54	1.4278	0
sp|P10275|ANDR_HUMAN	Androgen receptor OS=Homo sapiens GN=AR PE=1 SV=2	CYEAGMTLGAR	40.2	0.0018	34320	2134	42	66.6	615.5	1228.99	2	1227.54	1.4478	0
sp|P10275|ANDR_HUMAN	Androgen receptor OS=Homo sapiens GN=AR PE=1 SV=2	CYEAGMTLGAR	59.49	0.00048	34320	2134	42	66.6	615.51	1229.01	2	1227.54	1.4678	0
sp|P10275|ANDR_HUMAN	Androgen receptor OS=Homo sapiens GN=AR PE=1 SV=2	CYEAGMTLGAR	47.69	0.00046	34320	2134	42	66.6	615.51	1229.01	2	1227.54	1.4678	0
sp|P10275|ANDR_HUMAN	Androgen receptor OS=Homo sapiens GN=AR PE=1 SV=2	CYEAGMTLGAR	26.18	0.11	34320	2134	42	66.6	615.53	1229.05	2	1227.54	1.5078	0
sp|P10275|ANDR_HUMAN	Androgen receptor OS=Homo sapiens GN=AR PE=1 SV=2	CYEAGMTLGAR	30.5	0.057	34320	2134	42	66.6	615.54	1229.07	2	1227.54	1.5278	0
sp|P10275|ANDR_HUMAN	Androgen receptor OS=Homo sapiens GN=AR PE=1 SV=2	CYEAGMTLGAR	21.33	0.066	34320	2134	42	66.6	615.54	1229.07	2	1227.54	1.5278	0
sp|P10275|ANDR_HUMAN	Androgen receptor OS=Homo sapiens GN=AR PE=1 SV=2	CYEAGMTLGAR	21.21	0.11	34320	2134	42	66.6	615.55	1229.09	2	1227.54	1.5478	0
sp|P10275|ANDR_HUMAN	Androgen receptor OS=Homo sapiens GN=AR PE=1 SV=2	CYEAGMTLGAR	23.81	0.073	34320	2134	42	66.6	615.55	1229.09	2	1227.54	1.5478	0
sp|P10275|ANDR_HUMAN	Androgen receptor OS=Homo sapiens GN=AR PE=1 SV=2	CYEAGMTLGAR	29.95	0.028	34320	2134	42	66.6	615.56	1229.11	2	1227.54	1.5678	0
sp|P10275|ANDR_HUMAN	Androgen receptor OS=Homo sapiens GN=AR PE=1 SV=2	CYEAGMTLGAR	20.16	0.092	34320	2134	42	66.6	615.56	1229.11	2	1227.54	1.5678	0
sp|P10275|ANDR_HUMAN	Androgen receptor OS=Homo sapiens GN=AR PE=1 SV=2	CYEAGMTLGAR	27.43	0.031	34320	2134	42	66.6	615.57	1229.13	2	1227.54	1.5878	0
sp|P10275|ANDR_HUMAN	Androgen receptor OS=Homo sapiens GN=AR PE=1 SV=2	CYEAGMTLGAR	23.73	0.16	34320	2134	42	66.6	615.59	1229.17	2	1227.54	1.6278	0
sp|P10275|ANDR_HUMAN	Androgen receptor OS=Homo sapiens GN=AR PE=1 SV=2	CYEAGMTLGAR	22.75	0.19	34320	2134	42	66.6	615.59	1229.17	2	1227.54	1.6278	0
sp|P10275|ANDR_HUMAN	Androgen receptor OS=Homo sapiens GN=AR PE=1 SV=2	CYEAGMTLGAR	44.53	0.0019	34320	2134	42	66.6	615.59	1229.17	2	1227.54	1.6278	0
sp|P10275|ANDR_HUMAN	Androgen receptor OS=Homo sapiens GN=AR PE=1 SV=2	CYEAGMTLGAR	34.59	0.0078	34320	2134	42	66.6	615.62	1229.23	2	1227.54	1.6878	0
sp|P10275|ANDR_HUMAN	Androgen receptor OS=Homo sapiens GN=AR PE=1 SV=2	CYEAGMTLGAR	30.65	0.19	34320	2134	42	66.6	615.62	1229.23	2	1227.54	1.6878	0
sp|P10275|ANDR_HUMAN	Androgen receptor OS=Homo sapiens GN=AR PE=1 SV=2	CYEAGMTLGAR	33.08	0.023	34320	2134	42	66.6	622.43	1242.85	2	1243.53	-0.6871	0
sp|P10275|ANDR_HUMAN	Androgen receptor OS=Homo sapiens GN=AR PE=1 SV=2	CYEAGMTLGAR	23.1	0.093	34320	2134	42	66.6	622.44	1242.87	2	1243.53	-0.6671	0
sp|P10275|ANDR_HUMAN	Androgen receptor OS=Homo sapiens GN=AR PE=1 SV=2	CYEAGMTLGAR	20.19	0.4	34320	2134	42	66.6	622.49	1242.97	2	1243.53	-0.5671	0
sp|P10275|ANDR_HUMAN	Androgen receptor OS=Homo sapiens GN=AR PE=1 SV=2	CYEAGMTLGAR	27.92	0.053	34320	2134	42	66.6	622.51	1243.01	2	1243.53	-0.5271	0
sp|P10275|ANDR_HUMAN	Androgen receptor OS=Homo sapiens GN=AR PE=1 SV=2	CYEAGMTLGAR	24.17	0.069	34320	2134	42	66.6	622.51	1243.01	2	1243.53	-0.5271	0
sp|P10275|ANDR_HUMAN	Androgen receptor OS=Homo sapiens GN=AR PE=1 SV=2	CYEAGMTLGAR	41.85	0.01	34320	2134	42	66.6	622.52	1243.03	2	1243.53	-0.5071	0
sp|P10275|ANDR_HUMAN	Androgen receptor OS=Homo sapiens GN=AR PE=1 SV=2	CYEAGMTLGAR	21.46	0.091	34320	2134	42	66.6	622.52	1243.03	2	1243.53	-0.5071	0
sp|P10275|ANDR_HUMAN	Androgen receptor OS=Homo sapiens GN=AR PE=1 SV=2	CYEAGMTLGAR	20.88	0.2	34320	2134	42	66.6	622.53	1243.05	2	1243.53	-0.4871	0
sp|P10275|ANDR_HUMAN	Androgen receptor OS=Homo sapiens GN=AR PE=1 SV=2	CYEAGMTLGAR	24.49	0.041	34320	2134	42	66.6	622.54	1243.07	2	1243.53	-0.4671	0
sp|P10275|ANDR_HUMAN	Androgen receptor OS=Homo sapiens GN=AR PE=1 SV=2	CYEAGMTLGAR	21.35	0.052	34320	2134	42	66.6	622.54	1243.07	2	1243.53	-0.4671	0
sp|P10275|ANDR_HUMAN	Androgen receptor OS=Homo sapiens GN=AR PE=1 SV=2	CYEAGMTLGAR	23.3	0.04	34320	2134	42	66.6	622.56	1243.11	2	1243.53	-0.4271	0
sp|P10275|ANDR_HUMAN	Androgen receptor OS=Homo sapiens GN=AR PE=1 SV=2	CYEAGMTLGAR	20.56	0.11	34320	2134	42	66.6	622.57	1243.13	2	1243.53	-0.4071	0
sp|P10275|ANDR_HUMAN	Androgen receptor OS=Homo sapiens GN=AR PE=1 SV=2	CYEAGMTLGAR	22.91	0.1	34320	2134	42	66.6	622.57	1243.13	2	1243.53	-0.4071	0
sp|P10275|ANDR_HUMAN	Androgen receptor OS=Homo sapiens GN=AR PE=1 SV=2	CYEAGMTLGAR	62.46	2.5e-05	34320	2134	42	66.6	622.605	1243.19	2	1243.53	-0.3376	0
sp|P10275|ANDR_HUMAN	Androgen receptor OS=Homo sapiens GN=AR PE=1 SV=2	CYEAGMTLGAR	49.58	0.0087	34320	2134	42	66.6	622.605	1243.19	2	1243.53	-0.3376	0
sp|P10275|ANDR_HUMAN	Androgen receptor OS=Homo sapiens GN=AR PE=1 SV=2	CYEAGMTLGAR	43.17	0.00091	34320	2134	42	66.6	622.61	1243.21	2	1243.53	-0.3271	0
sp|P10275|ANDR_HUMAN	Androgen receptor OS=Homo sapiens GN=AR PE=1 SV=2	CYEAGMTLGAR	22.35	0.045	34320	2134	42	66.6	622.62	1243.23	2	1243.53	-0.3071	0
sp|P10275|ANDR_HUMAN	Androgen receptor OS=Homo sapiens GN=AR PE=1 SV=2	CYEAGMTLGAR	20.24	0.23	34320	2134	42	66.6	622.62	1243.23	2	1243.53	-0.3071	0
sp|P10275|ANDR_HUMAN	Androgen receptor OS=Homo sapiens GN=AR PE=1 SV=2	CYEAGMTLGAR	36.01	0.007	34320	2134	42	66.6	622.63	1243.25	2	1243.53	-0.2871	0
sp|P10275|ANDR_HUMAN	Androgen receptor OS=Homo sapiens GN=AR PE=1 SV=2	CYEAGMTLGAR	46.68	0.00047	34320	2134	42	66.6	622.63	1243.25	2	1243.53	-0.2871	0
sp|P10275|ANDR_HUMAN	Androgen receptor OS=Homo sapiens GN=AR PE=1 SV=2	CYEAGMTLGAR	38.42	0.0026	34320	2134	42	66.6	622.64	1243.27	2	1243.53	-0.2671	0
sp|P10275|ANDR_HUMAN	Androgen receptor OS=Homo sapiens GN=AR PE=1 SV=2	CYEAGMTLGAR	30.81	0.017	34320	2134	42	66.6	622.64	1243.27	2	1243.53	-0.2671	0
sp|P10275|ANDR_HUMAN	Androgen receptor OS=Homo sapiens GN=AR PE=1 SV=2	CYEAGMTLGAR	52.29	0.00043	34320	2134	42	66.6	622.666	1243.32	2	1243.53	-0.2153	0
sp|P10275|ANDR_HUMAN	Androgen receptor OS=Homo sapiens GN=AR PE=1 SV=2	CYEAGMTLGAR	52.64	0.0002	34320	2134	42	66.6	622.666	1243.32	2	1243.53	-0.2153	0
sp|P10275|ANDR_HUMAN	Androgen receptor OS=Homo sapiens GN=AR PE=1 SV=2	CYEAGMTLGAR	37.36	0.01	34320	2134	42	66.6	622.68	1243.35	2	1243.53	-0.1871	0
sp|P10275|ANDR_HUMAN	Androgen receptor OS=Homo sapiens GN=AR PE=1 SV=2	CYEAGMTLGAR	37.95	0.0031	34320	2134	42	66.6	622.68	1243.35	2	1243.53	-0.1871	0
sp|P10275|ANDR_HUMAN	Androgen receptor OS=Homo sapiens GN=AR PE=1 SV=2	CYEAGMTLGAR	27.02	0.037	34320	2134	42	66.6	622.68	1243.35	2	1243.53	-0.1871	0
sp|P10275|ANDR_HUMAN	Androgen receptor OS=Homo sapiens GN=AR PE=1 SV=2	CYEAGMTLGAR	48.93	0.00048	34320	2134	42	66.6	622.69	1243.37	2	1243.53	-0.1671	0
sp|P10275|ANDR_HUMAN	Androgen receptor OS=Homo sapiens GN=AR PE=1 SV=2	CYEAGMTLGAR	20.72	0.14	34320	2134	42	66.6	622.69	1243.37	2	1243.53	-0.1671	0
sp|P10275|ANDR_HUMAN	Androgen receptor OS=Homo sapiens GN=AR PE=1 SV=2	CYEAGMTLGAR	22.02	0.072	34320	2134	42	66.6	622.71	1243.41	2	1243.53	-0.1271	0
sp|P10275|ANDR_HUMAN	Androgen receptor OS=Homo sapiens GN=AR PE=1 SV=2	CYEAGMTLGAR	35.91	0.017	34320	2134	42	66.6	622.714	1243.41	2	1243.53	-0.1186	0
sp|P10275|ANDR_HUMAN	Androgen receptor OS=Homo sapiens GN=AR PE=1 SV=2	CYEAGMTLGAR	41.83	0.0017	34320	2134	42	66.6	622.714	1243.41	2	1243.53	-0.1186	0
sp|P10275|ANDR_HUMAN	Androgen receptor OS=Homo sapiens GN=AR PE=1 SV=2	CYEAGMTLGAR	21.2	0.098	34320	2134	42	66.6	622.72	1243.43	2	1243.53	-0.1071	0
sp|P10275|ANDR_HUMAN	Androgen receptor OS=Homo sapiens GN=AR PE=1 SV=2	CYEAGMTLGAR	54.08	0.0002	34320	2134	42	66.6	622.815	1243.62	2	1243.53	0.0838	0
sp|P10275|ANDR_HUMAN	Androgen receptor OS=Homo sapiens GN=AR PE=1 SV=2	CYEAGMTLGAR	25.95	0.11	34320	2134	42	66.6	622.89	1243.77	2	1243.53	0.2329	0
sp|P10275|ANDR_HUMAN	Androgen receptor OS=Homo sapiens GN=AR PE=1 SV=2	CYEAGMTLGAR	52.95	0.00033	34320	2134	42	66.6	622.92	1243.83	2	1243.53	0.2929	0
sp|P10275|ANDR_HUMAN	Androgen receptor OS=Homo sapiens GN=AR PE=1 SV=2	CYEAGMTLGAR	54.12	0.002	34320	2134	42	66.6	622.93	1243.85	2	1243.53	0.3129	0
sp|P10275|ANDR_HUMAN	Androgen receptor OS=Homo sapiens GN=AR PE=1 SV=2	CYEAGMTLGAR	31.64	0.022	34320	2134	42	66.6	622.954	1243.89	2	1243.53	0.3614	0
sp|P10275|ANDR_HUMAN	Androgen receptor OS=Homo sapiens GN=AR PE=1 SV=2	CYEAGMTLGAR	55.46	0.00011	34320	2134	42	66.6	622.957	1243.9	2	1243.53	0.3677	0
sp|P10275|ANDR_HUMAN	Androgen receptor OS=Homo sapiens GN=AR PE=1 SV=2	CYEAGMTLGAR	26.89	0.037	34320	2134	42	66.6	622.959	1243.9	2	1243.53	0.37	0
sp|P10275|ANDR_HUMAN	Androgen receptor OS=Homo sapiens GN=AR PE=1 SV=2	CYEAGMTLGAR	63.88	0.00011	34320	2134	42	66.6	622.975	1243.94	2	1243.53	0.4036	0
sp|P10275|ANDR_HUMAN	Androgen receptor OS=Homo sapiens GN=AR PE=1 SV=2	CYEAGMTLGAR	49.24	0.00033	34320	2134	42	66.6	622.98	1243.95	2	1243.53	0.4129	0
sp|P10275|ANDR_HUMAN	Androgen receptor OS=Homo sapiens GN=AR PE=1 SV=2	CYEAGMTLGAR	57.47	7.7e-05	34320	2134	42	66.6	622.989	1243.96	2	1243.53	0.4312	0
sp|P10275|ANDR_HUMAN	Androgen receptor OS=Homo sapiens GN=AR PE=1 SV=2	CYEAGMTLGAR	20.27	0.2	34320	2134	42	66.6	622.99	1243.97	2	1243.53	0.4329	0
sp|P10275|ANDR_HUMAN	Androgen receptor OS=Homo sapiens GN=AR PE=1 SV=2	CYEAGMTLGAR	26.03	0.13	34320	2134	42	66.6	622.99	1243.97	2	1243.53	0.4329	0
sp|P10275|ANDR_HUMAN	Androgen receptor OS=Homo sapiens GN=AR PE=1 SV=2	CYEAGMTLGAR	54.77	0.0002	34320	2134	42	66.6	623.006	1244	2	1243.53	0.4646	0
sp|P10275|ANDR_HUMAN	Androgen receptor OS=Homo sapiens GN=AR PE=1 SV=2	CYEAGMTLGAR	36.28	0.011	34320	2134	42	66.6	623.01	1244.01	2	1243.53	0.4729	0
sp|P10275|ANDR_HUMAN	Androgen receptor OS=Homo sapiens GN=AR PE=1 SV=2	CYEAGMTLGAR	34.57	0.038	34320	2134	42	66.6	623.04	1244.07	2	1243.53	0.5329	0
sp|P10275|ANDR_HUMAN	Androgen receptor OS=Homo sapiens GN=AR PE=1 SV=2	CYEAGMTLGAR	22.75	0.13	34320	2134	42	66.6	623.04	1244.07	2	1243.53	0.5329	0
sp|P10275|ANDR_HUMAN	Androgen receptor OS=Homo sapiens GN=AR PE=1 SV=2	CYEAGMTLGAR	39.46	0.0033	34320	2134	42	66.6	623.04	1244.07	2	1243.53	0.5329	0
sp|P10275|ANDR_HUMAN	Androgen receptor OS=Homo sapiens GN=AR PE=1 SV=2	CYEAGMTLGAR	33.49	0.011	34320	2134	42	66.6	623.04	1244.07	2	1243.53	0.5329	0
sp|P10275|ANDR_HUMAN	Androgen receptor OS=Homo sapiens GN=AR PE=1 SV=2	CYEAGMTLGAR	30.66	0.054	34320	2134	42	66.6	623.07	1244.13	2	1243.53	0.5929	0
sp|P10275|ANDR_HUMAN	Androgen receptor OS=Homo sapiens GN=AR PE=1 SV=2	CYEAGMTLGAR	20.14	0.43	34320	2134	42	66.6	623.07	1244.13	2	1243.53	0.5929	0
sp|P10275|ANDR_HUMAN	Androgen receptor OS=Homo sapiens GN=AR PE=1 SV=2	CYEAGMTLGAR	23.29	0.12	34320	2134	42	66.6	623.08	1244.15	2	1243.53	0.6129	0
sp|P10275|ANDR_HUMAN	Androgen receptor OS=Homo sapiens GN=AR PE=1 SV=2	CYEAGMTLGAR	32.54	0.021	34320	2134	42	66.6	623.08	1244.15	2	1243.53	0.6129	0
sp|P10275|ANDR_HUMAN	Androgen receptor OS=Homo sapiens GN=AR PE=1 SV=2	CYEAGMTLGAR	25.8	0.059	34320	2134	42	66.6	623.09	1244.17	2	1243.53	0.6329	0
sp|P10275|ANDR_HUMAN	Androgen receptor OS=Homo sapiens GN=AR PE=1 SV=2	CYEAGMTLGAR	21.65	0.061	34320	2134	42	66.6	623.09	1244.17	2	1243.53	0.6329	0
sp|P10275|ANDR_HUMAN	Androgen receptor OS=Homo sapiens GN=AR PE=1 SV=2	CYEAGMTLGAR	20.83	0.1	34320	2134	42	66.6	623.19	1244.37	2	1243.53	0.8329	0
sp|P10275|ANDR_HUMAN	Androgen receptor OS=Homo sapiens GN=AR PE=1 SV=2	CYEAGMTLGAR	22.46	0.035	34320	2134	42	66.6	623.31	1244.61	2	1243.53	1.0729	0
sp|P10275|ANDR_HUMAN	Androgen receptor OS=Homo sapiens GN=AR PE=1 SV=2	CYEAGMTLGAR	48.61	0.0011	34320	2134	42	66.6	623.32	1244.63	2	1243.53	1.0929	0
sp|P10275|ANDR_HUMAN	Androgen receptor OS=Homo sapiens GN=AR PE=1 SV=2	CYEAGMTLGAR	21.39	0.036	34320	2134	42	66.6	623.39	1244.77	2	1243.53	1.2329	0
sp|P10275|ANDR_HUMAN	Androgen receptor OS=Homo sapiens GN=AR PE=1 SV=2	CYEAGMTLGAR	48.35	0.00035	34320	2134	42	66.6	623.39	1244.77	2	1243.53	1.2329	0
sp|P10275|ANDR_HUMAN	Androgen receptor OS=Homo sapiens GN=AR PE=1 SV=2	CYEAGMTLGAR	51.02	0.00062	34320	2134	42	66.6	623.44	1244.87	2	1243.53	1.3329	0
sp|P10275|ANDR_HUMAN	Androgen receptor OS=Homo sapiens GN=AR PE=1 SV=2	CYEAGMTLGAR	21.98	0.12	34320	2134	42	66.6	623.46	1244.91	2	1243.53	1.3729	0
sp|P10275|ANDR_HUMAN	Androgen receptor OS=Homo sapiens GN=AR PE=1 SV=2	CYEAGMTLGAR	32.69	0.014	34320	2134	42	66.6	623.47	1244.93	2	1243.53	1.3929	0
sp|P10275|ANDR_HUMAN	Androgen receptor OS=Homo sapiens GN=AR PE=1 SV=2	CYEAGMTLGAR	45.6	0.0016	34320	2134	42	66.6	623.49	1244.97	2	1243.53	1.4329	0
sp|P10275|ANDR_HUMAN	Androgen receptor OS=Homo sapiens GN=AR PE=1 SV=2	CYEAGMTLGAR	20.13	0.13	34320	2134	42	66.6	623.51	1245.01	2	1243.53	1.4729	0
sp|P10275|ANDR_HUMAN	Androgen receptor OS=Homo sapiens GN=AR PE=1 SV=2	CYEAGMTLGAR	29.39	0.021	34320	2134	42	66.6	623.54	1245.07	2	1243.53	1.5329	0
sp|P10275|ANDR_HUMAN	Androgen receptor OS=Homo sapiens GN=AR PE=1 SV=2	CYEAGMTLGAR	22.06	0.076	34320	2134	42	66.6	623.54	1245.07	2	1243.53	1.5329	0
sp|P10275|ANDR_HUMAN	Androgen receptor OS=Homo sapiens GN=AR PE=1 SV=2	CYEAGMTLGAR	25.53	0.026	34320	2134	42	66.6	623.55	1245.09	2	1243.53	1.5529	0
sp|P10275|ANDR_HUMAN	Androgen receptor OS=Homo sapiens GN=AR PE=1 SV=2	CYEAGMTLGAR	24.47	0.2	34320	2134	42	66.6	623.57	1245.13	2	1243.53	1.5929	0
sp|P10275|ANDR_HUMAN	Androgen receptor OS=Homo sapiens GN=AR PE=1 SV=2	CYEAGMTLGAR	20.84	0.36	34320	2134	42	66.6	623.6	1245.19	2	1243.53	1.6529	0
sp|P10275|ANDR_HUMAN	Androgen receptor OS=Homo sapiens GN=AR PE=1 SV=2	CYEAGMTLGAR	33.54	0.0061	34320	2134	42	66.6	623.63	1245.25	2	1243.53	1.7129	0
sp|P10275|ANDR_HUMAN	Androgen receptor OS=Homo sapiens GN=AR PE=1 SV=2	CYEAGMTLGAR	20.38	0.51	34320	2134	42	66.6	623.64	1245.27	2	1243.53	1.7329	0
sp|P10275|ANDR_HUMAN	Androgen receptor OS=Homo sapiens GN=AR PE=1 SV=2	CYEAGMTLGAR	30.11	0.019	34320	2134	42	66.6	623.65	1245.29	2	1243.53	1.7529	0
sp|P10275|ANDR_HUMAN	Androgen receptor OS=Homo sapiens GN=AR PE=1 SV=2	GAFQNLFQSVR	42.95	0.014	34320	2134	42	66.6	633.34	1264.67	2	1265.65	-0.9862	0
sp|P10275|ANDR_HUMAN	Androgen receptor OS=Homo sapiens GN=AR PE=1 SV=2	GAFQNLFQSVR	52.15	0.003	34320	2134	42	66.6	633.35	1264.69	2	1265.65	-0.9662	0
sp|P10275|ANDR_HUMAN	Androgen receptor OS=Homo sapiens GN=AR PE=1 SV=2	GAFQNLFQSVR	59.19	0.0012	34320	2134	42	66.6	633.35	1264.69	2	1265.65	-0.9662	0
sp|P10275|ANDR_HUMAN	Androgen receptor OS=Homo sapiens GN=AR PE=1 SV=2	GAFQNLFQSVR	20.34	0.077	34320	2134	42	66.6	633.41	1264.81	2	1265.65	-0.8462	0
sp|P10275|ANDR_HUMAN	Androgen receptor OS=Homo sapiens GN=AR PE=1 SV=2	GAFQNLFQSVR	39.05	0.012	34320	2134	42	66.6	633.45	1264.89	2	1265.65	-0.7662	0
sp|P10275|ANDR_HUMAN	Androgen receptor OS=Homo sapiens GN=AR PE=1 SV=2	GAFQNLFQSVR	36.22	0.029	34320	2134	42	66.6	633.52	1265.03	2	1265.65	-0.6262	0
sp|P10275|ANDR_HUMAN	Androgen receptor OS=Homo sapiens GN=AR PE=1 SV=2	GAFQNLFQSVR	39.92	0.028	34320	2134	42	66.6	633.53	1265.05	2	1265.65	-0.6062	0
sp|P10275|ANDR_HUMAN	Androgen receptor OS=Homo sapiens GN=AR PE=1 SV=2	GAFQNLFQSVR	40.42	0.034	34320	2134	42	66.6	633.53	1265.05	2	1265.65	-0.6062	0
sp|P10275|ANDR_HUMAN	Androgen receptor OS=Homo sapiens GN=AR PE=1 SV=2	GAFQNLFQSVR	41.26	0.071	34320	2134	42	66.6	633.55	1265.09	2	1265.65	-0.5662	0
sp|P10275|ANDR_HUMAN	Androgen receptor OS=Homo sapiens GN=AR PE=1 SV=2	GAFQNLFQSVR	36.61	0.033	34320	2134	42	66.6	633.55	1265.09	2	1265.65	-0.5662	0
sp|P10275|ANDR_HUMAN	Androgen receptor OS=Homo sapiens GN=AR PE=1 SV=2	GAFQNLFQSVR	31.13	0.27	34320	2134	42	66.6	633.55	1265.09	2	1265.65	-0.5662	0
sp|P10275|ANDR_HUMAN	Androgen receptor OS=Homo sapiens GN=AR PE=1 SV=2	GAFQNLFQSVR	44.05	0.028	34320	2134	42	66.6	633.56	1265.11	2	1265.65	-0.5462	0
sp|P10275|ANDR_HUMAN	Androgen receptor OS=Homo sapiens GN=AR PE=1 SV=2	GAFQNLFQSVR	39.75	0.028	34320	2134	42	66.6	633.56	1265.11	2	1265.65	-0.5462	0
sp|P10275|ANDR_HUMAN	Androgen receptor OS=Homo sapiens GN=AR PE=1 SV=2	GAFQNLFQSVR	27.55	0.29	34320	2134	42	66.6	633.58	1265.15	2	1265.65	-0.5062	0
sp|P10275|ANDR_HUMAN	Androgen receptor OS=Homo sapiens GN=AR PE=1 SV=2	GAFQNLFQSVR	35.55	0.034	34320	2134	42	66.6	633.58	1265.15	2	1265.65	-0.5062	0
sp|P10275|ANDR_HUMAN	Androgen receptor OS=Homo sapiens GN=AR PE=1 SV=2	GAFQNLFQSVR	43.91	0.0093	34320	2134	42	66.6	633.59	1265.17	2	1265.65	-0.4862	0
sp|P10275|ANDR_HUMAN	Androgen receptor OS=Homo sapiens GN=AR PE=1 SV=2	GAFQNLFQSVR	36.94	0.2	34320	2134	42	66.6	633.59	1265.17	2	1265.65	-0.4862	0
sp|P10275|ANDR_HUMAN	Androgen receptor OS=Homo sapiens GN=AR PE=1 SV=2	GAFQNLFQSVR	46.03	0.022	34320	2134	42	66.6	633.6	1265.19	2	1265.65	-0.4662	0
sp|P10275|ANDR_HUMAN	Androgen receptor OS=Homo sapiens GN=AR PE=1 SV=2	GAFQNLFQSVR	39.39	0.011	34320	2134	42	66.6	633.6	1265.19	2	1265.65	-0.4662	0
sp|P10275|ANDR_HUMAN	Androgen receptor OS=Homo sapiens GN=AR PE=1 SV=2	GAFQNLFQSVR	35.93	0.049	34320	2134	42	66.6	633.6	1265.19	2	1265.65	-0.4662	0
sp|P10275|ANDR_HUMAN	Androgen receptor OS=Homo sapiens GN=AR PE=1 SV=2	GAFQNLFQSVR	47.14	0.0065	34320	2134	42	66.6	633.6	1265.19	2	1265.65	-0.4662	0
sp|P10275|ANDR_HUMAN	Androgen receptor OS=Homo sapiens GN=AR PE=1 SV=2	GAFQNLFQSVR	52.32	0.0015	34320	2134	42	66.6	633.61	1265.21	2	1265.65	-0.4462	0
sp|P10275|ANDR_HUMAN	Androgen receptor OS=Homo sapiens GN=AR PE=1 SV=2	GAFQNLFQSVR	44.17	0.068	34320	2134	42	66.6	633.62	1265.23	2	1265.65	-0.4262	0
sp|P10275|ANDR_HUMAN	Androgen receptor OS=Homo sapiens GN=AR PE=1 SV=2	GAFQNLFQSVR	39	0.043	34320	2134	42	66.6	633.62	1265.23	2	1265.65	-0.4262	0
sp|P10275|ANDR_HUMAN	Androgen receptor OS=Homo sapiens GN=AR PE=1 SV=2	GAFQNLFQSVR	47.96	0.0099	34320	2134	42	66.6	633.63	1265.25	2	1265.65	-0.4062	0
sp|P10275|ANDR_HUMAN	Androgen receptor OS=Homo sapiens GN=AR PE=1 SV=2	GAFQNLFQSVR	41.18	0.023	34320	2134	42	66.6	633.63	1265.25	2	1265.65	-0.4062	0
sp|P10275|ANDR_HUMAN	Androgen receptor OS=Homo sapiens GN=AR PE=1 SV=2	GAFQNLFQSVR	45.1	0.0032	34320	2134	42	66.6	633.64	1265.27	2	1265.65	-0.3862	0
sp|P10275|ANDR_HUMAN	Androgen receptor OS=Homo sapiens GN=AR PE=1 SV=2	GAFQNLFQSVR	46.23	0.0054	34320	2134	42	66.6	633.64	1265.27	2	1265.65	-0.3862	0
sp|P10275|ANDR_HUMAN	Androgen receptor OS=Homo sapiens GN=AR PE=1 SV=2	GAFQNLFQSVR	45.61	0.0087	34320	2134	42	66.6	633.65	1265.29	2	1265.65	-0.3662	0
sp|P10275|ANDR_HUMAN	Androgen receptor OS=Homo sapiens GN=AR PE=1 SV=2	GAFQNLFQSVR	36.52	0.046	34320	2134	42	66.6	633.65	1265.29	2	1265.65	-0.3662	0
sp|P10275|ANDR_HUMAN	Androgen receptor OS=Homo sapiens GN=AR PE=1 SV=2	GAFQNLFQSVR	38.19	0.042	34320	2134	42	66.6	633.65	1265.29	2	1265.65	-0.3662	0
sp|P10275|ANDR_HUMAN	Androgen receptor OS=Homo sapiens GN=AR PE=1 SV=2	GAFQNLFQSVR	42.81	0.029	34320	2134	42	66.6	633.65	1265.29	2	1265.65	-0.3662	0
sp|P10275|ANDR_HUMAN	Androgen receptor OS=Homo sapiens GN=AR PE=1 SV=2	GAFQNLFQSVR	31.68	0.13	34320	2134	42	66.6	633.65	1265.29	2	1265.65	-0.3662	0
sp|P10275|ANDR_HUMAN	Androgen receptor OS=Homo sapiens GN=AR PE=1 SV=2	GAFQNLFQSVR	42.73	0.016	34320	2134	42	66.6	633.65	1265.29	2	1265.65	-0.3662	0
sp|P10275|ANDR_HUMAN	Androgen receptor OS=Homo sapiens GN=AR PE=1 SV=2	GAFQNLFQSVR	38.39	0.11	34320	2134	42	66.6	633.66	1265.31	2	1265.65	-0.3462	0
sp|P10275|ANDR_HUMAN	Androgen receptor OS=Homo sapiens GN=AR PE=1 SV=2	GAFQNLFQSVR	40.65	0.026	34320	2134	42	66.6	633.66	1265.31	2	1265.65	-0.3462	0
sp|P10275|ANDR_HUMAN	Androgen receptor OS=Homo sapiens GN=AR PE=1 SV=2	GAFQNLFQSVR	35.87	0.046	34320	2134	42	66.6	633.66	1265.31	2	1265.65	-0.3462	0
sp|P10275|ANDR_HUMAN	Androgen receptor OS=Homo sapiens GN=AR PE=1 SV=2	GAFQNLFQSVR	40.02	0.027	34320	2134	42	66.6	633.66	1265.31	2	1265.65	-0.3462	0
sp|P10275|ANDR_HUMAN	Androgen receptor OS=Homo sapiens GN=AR PE=1 SV=2	GAFQNLFQSVR	40.53	0.015	34320	2134	42	66.6	633.67	1265.33	2	1265.65	-0.3262	0
sp|P10275|ANDR_HUMAN	Androgen receptor OS=Homo sapiens GN=AR PE=1 SV=2	GAFQNLFQSVR	39.91	0.038	34320	2134	42	66.6	633.68	1265.35	2	1265.65	-0.3062	0
sp|P10275|ANDR_HUMAN	Androgen receptor OS=Homo sapiens GN=AR PE=1 SV=2	GAFQNLFQSVR	47.67	0.0085	34320	2134	42	66.6	633.68	1265.35	2	1265.65	-0.3062	0
sp|P10275|ANDR_HUMAN	Androgen receptor OS=Homo sapiens GN=AR PE=1 SV=2	GAFQNLFQSVR	38.91	0.046	34320	2134	42	66.6	633.68	1265.35	2	1265.65	-0.3062	0
sp|P10275|ANDR_HUMAN	Androgen receptor OS=Homo sapiens GN=AR PE=1 SV=2	GAFQNLFQSVR	48.31	0.031	34320	2134	42	66.6	633.68	1265.35	2	1265.65	-0.3062	0
sp|P10275|ANDR_HUMAN	Androgen receptor OS=Homo sapiens GN=AR PE=1 SV=2	GAFQNLFQSVR	51.24	0.0031	34320	2134	42	66.6	633.69	1265.37	2	1265.65	-0.2863	0
sp|P10275|ANDR_HUMAN	Androgen receptor OS=Homo sapiens GN=AR PE=1 SV=2	GAFQNLFQSVR	46.54	0.0025	34320	2134	42	66.6	633.69	1265.37	2	1265.65	-0.2863	0
sp|P10275|ANDR_HUMAN	Androgen receptor OS=Homo sapiens GN=AR PE=1 SV=2	GAFQNLFQSVR	40.79	0.04	34320	2134	42	66.6	633.69	1265.37	2	1265.65	-0.2862	0
sp|P10275|ANDR_HUMAN	Androgen receptor OS=Homo sapiens GN=AR PE=1 SV=2	GAFQNLFQSVR	40.05	0.029	34320	2134	42	66.6	633.69	1265.37	2	1265.65	-0.2862	0
sp|P10275|ANDR_HUMAN	Androgen receptor OS=Homo sapiens GN=AR PE=1 SV=2	GAFQNLFQSVR	40.19	0.029	34320	2134	42	66.6	633.69	1265.37	2	1265.65	-0.2862	0
sp|P10275|ANDR_HUMAN	Androgen receptor OS=Homo sapiens GN=AR PE=1 SV=2	GAFQNLFQSVR	47.8	0.0041	34320	2134	42	66.6	633.69	1265.37	2	1265.65	-0.2862	0
sp|P10275|ANDR_HUMAN	Androgen receptor OS=Homo sapiens GN=AR PE=1 SV=2	GAFQNLFQSVR	38.3	0.053	34320	2134	42	66.6	633.69	1265.37	2	1265.65	-0.2862	0
sp|P10275|ANDR_HUMAN	Androgen receptor OS=Homo sapiens GN=AR PE=1 SV=2	GAFQNLFQSVR	39.53	0.17	34320	2134	42	66.6	633.69	1265.37	2	1265.65	-0.2862	0
sp|P10275|ANDR_HUMAN	Androgen receptor OS=Homo sapiens GN=AR PE=1 SV=2	GAFQNLFQSVR	42.07	0.024	34320	2134	42	66.6	633.69	1265.37	2	1265.65	-0.2862	0
sp|P10275|ANDR_HUMAN	Androgen receptor OS=Homo sapiens GN=AR PE=1 SV=2	GAFQNLFQSVR	39.73	0.23	34320	2134	42	66.6	633.7	1265.39	2	1265.65	-0.2662	0
sp|P10275|ANDR_HUMAN	Androgen receptor OS=Homo sapiens GN=AR PE=1 SV=2	GAFQNLFQSVR	26.38	0.15	34320	2134	42	66.6	633.7	1265.39	2	1265.65	-0.2662	0
sp|P10275|ANDR_HUMAN	Androgen receptor OS=Homo sapiens GN=AR PE=1 SV=2	GAFQNLFQSVR	40.37	0.027	34320	2134	42	66.6	633.7	1265.39	2	1265.65	-0.2655	0
sp|P10275|ANDR_HUMAN	Androgen receptor OS=Homo sapiens GN=AR PE=1 SV=2	GAFQNLFQSVR	41.97	0.016	34320	2134	42	66.6	633.706	1265.4	2	1265.65	-0.2551	0
sp|P10275|ANDR_HUMAN	Androgen receptor OS=Homo sapiens GN=AR PE=1 SV=2	GAFQNLFQSVR	40.13	0.029	34320	2134	42	66.6	633.71	1265.41	2	1265.65	-0.2462	0
sp|P10275|ANDR_HUMAN	Androgen receptor OS=Homo sapiens GN=AR PE=1 SV=2	GAFQNLFQSVR	43.56	0.014	34320	2134	42	66.6	633.712	1265.41	2	1265.65	-0.2418	0
sp|P10275|ANDR_HUMAN	Androgen receptor OS=Homo sapiens GN=AR PE=1 SV=2	GAFQNLFQSVR	37.74	0.032	34320	2134	42	66.6	633.716	1265.42	2	1265.65	-0.2353	0
sp|P10275|ANDR_HUMAN	Androgen receptor OS=Homo sapiens GN=AR PE=1 SV=2	GAFQNLFQSVR	42.52	0.018	34320	2134	42	66.6	633.716	1265.42	2	1265.65	-0.2353	0
sp|P10275|ANDR_HUMAN	Androgen receptor OS=Homo sapiens GN=AR PE=1 SV=2	GAFQNLFQSVR	38.38	0.03	34320	2134	42	66.6	633.719	1265.42	2	1265.65	-0.2275	0
sp|P10275|ANDR_HUMAN	Androgen receptor OS=Homo sapiens GN=AR PE=1 SV=2	GAFQNLFQSVR	40.66	0.017	34320	2134	42	66.6	633.72	1265.43	2	1265.65	-0.2262	0
sp|P10275|ANDR_HUMAN	Androgen receptor OS=Homo sapiens GN=AR PE=1 SV=2	GAFQNLFQSVR	40.06	0.04	34320	2134	42	66.6	633.72	1265.43	2	1265.65	-0.2262	0
sp|P10275|ANDR_HUMAN	Androgen receptor OS=Homo sapiens GN=AR PE=1 SV=2	GAFQNLFQSVR	34.21	0.023	34320	2134	42	66.6	633.72	1265.43	2	1265.65	-0.2262	0
sp|P10275|ANDR_HUMAN	Androgen receptor OS=Homo sapiens GN=AR PE=1 SV=2	GAFQNLFQSVR	41.92	0.025	34320	2134	42	66.6	633.72	1265.43	2	1265.65	-0.2262	0
sp|P10275|ANDR_HUMAN	Androgen receptor OS=Homo sapiens GN=AR PE=1 SV=2	GAFQNLFQSVR	44.13	0.018	34320	2134	42	66.6	633.72	1265.43	2	1265.65	-0.2262	0
sp|P10275|ANDR_HUMAN	Androgen receptor OS=Homo sapiens GN=AR PE=1 SV=2	GAFQNLFQSVR	49.84	0.006	34320	2134	42	66.6	633.723	1265.43	2	1265.65	-0.2204	0
sp|P10275|ANDR_HUMAN	Androgen receptor OS=Homo sapiens GN=AR PE=1 SV=2	GAFQNLFQSVR	22.15	0.45	34320	2134	42	66.6	633.727	1265.44	2	1265.65	-0.2116	0
sp|P10275|ANDR_HUMAN	Androgen receptor OS=Homo sapiens GN=AR PE=1 SV=2	GAFQNLFQSVR	42.36	0.019	34320	2134	42	66.6	633.73	1265.45	2	1265.65	-0.2062	0
sp|P10275|ANDR_HUMAN	Androgen receptor OS=Homo sapiens GN=AR PE=1 SV=2	GAFQNLFQSVR	44.89	0.0095	34320	2134	42	66.6	633.73	1265.45	2	1265.65	-0.2062	0
sp|P10275|ANDR_HUMAN	Androgen receptor OS=Homo sapiens GN=AR PE=1 SV=2	GAFQNLFQSVR	45.47	0.0063	34320	2134	42	66.6	633.73	1265.45	2	1265.65	-0.2062	0
sp|P10275|ANDR_HUMAN	Androgen receptor OS=Homo sapiens GN=AR PE=1 SV=2	GAFQNLFQSVR	40.14	0.0061	34320	2134	42	66.6	633.732	1265.45	2	1265.65	-0.2028	0
sp|P10275|ANDR_HUMAN	Androgen receptor OS=Homo sapiens GN=AR PE=1 SV=2	GAFQNLFQSVR	43.6	0.011	34320	2134	42	66.6	633.74	1265.46	2	1265.65	-0.1867	0
sp|P10275|ANDR_HUMAN	Androgen receptor OS=Homo sapiens GN=AR PE=1 SV=2	GAFQNLFQSVR	29.25	0.22	34320	2134	42	66.6	633.74	1265.47	2	1265.65	-0.1862	0
sp|P10275|ANDR_HUMAN	Androgen receptor OS=Homo sapiens GN=AR PE=1 SV=2	GAFQNLFQSVR	36.6	0.07	34320	2134	42	66.6	633.74	1265.47	2	1265.65	-0.1862	0
sp|P10275|ANDR_HUMAN	Androgen receptor OS=Homo sapiens GN=AR PE=1 SV=2	GAFQNLFQSVR	42.1	0.037	34320	2134	42	66.6	633.74	1265.47	2	1265.65	-0.1862	0
sp|P10275|ANDR_HUMAN	Androgen receptor OS=Homo sapiens GN=AR PE=1 SV=2	GAFQNLFQSVR	46.35	0.013	34320	2134	42	66.6	633.74	1265.47	2	1265.65	-0.1862	0
sp|P10275|ANDR_HUMAN	Androgen receptor OS=Homo sapiens GN=AR PE=1 SV=2	GAFQNLFQSVR	40.37	0.024	34320	2134	42	66.6	633.745	1265.48	2	1265.65	-0.1765	0
sp|P10275|ANDR_HUMAN	Androgen receptor OS=Homo sapiens GN=AR PE=1 SV=2	GAFQNLFQSVR	51.41	0.0023	34320	2134	42	66.6	633.745	1265.48	2	1265.65	-0.1765	0
sp|P10275|ANDR_HUMAN	Androgen receptor OS=Homo sapiens GN=AR PE=1 SV=2	GAFQNLFQSVR	43.73	0.017	34320	2134	42	66.6	633.746	1265.48	2	1265.65	-0.1748	0
sp|P10275|ANDR_HUMAN	Androgen receptor OS=Homo sapiens GN=AR PE=1 SV=2	GAFQNLFQSVR	42.06	0.02	34320	2134	42	66.6	633.746	1265.48	2	1265.65	-0.1735	0
sp|P10275|ANDR_HUMAN	Androgen receptor OS=Homo sapiens GN=AR PE=1 SV=2	GAFQNLFQSVR	40.59	0.028	34320	2134	42	66.6	633.746	1265.48	2	1265.65	-0.1735	0
sp|P10275|ANDR_HUMAN	Androgen receptor OS=Homo sapiens GN=AR PE=1 SV=2	GAFQNLFQSVR	43.75	0.014	34320	2134	42	66.6	633.748	1265.48	2	1265.65	-0.1711	0
sp|P10275|ANDR_HUMAN	Androgen receptor OS=Homo sapiens GN=AR PE=1 SV=2	GAFQNLFQSVR	48.49	0.007	34320	2134	42	66.6	633.748	1265.48	2	1265.65	-0.1711	0
sp|P10275|ANDR_HUMAN	Androgen receptor OS=Homo sapiens GN=AR PE=1 SV=2	GAFQNLFQSVR	33.66	0.1	34320	2134	42	66.6	633.748	1265.48	2	1265.65	-0.17	0
sp|P10275|ANDR_HUMAN	Androgen receptor OS=Homo sapiens GN=AR PE=1 SV=2	GAFQNLFQSVR	45.31	0.0094	34320	2134	42	66.6	633.75	1265.49	2	1265.65	-0.1662	0
sp|P10275|ANDR_HUMAN	Androgen receptor OS=Homo sapiens GN=AR PE=1 SV=2	GAFQNLFQSVR	48.38	0.0088	34320	2134	42	66.6	633.753	1265.49	2	1265.65	-0.1596	0
sp|P10275|ANDR_HUMAN	Androgen receptor OS=Homo sapiens GN=AR PE=1 SV=2	GAFQNLFQSVR	43.5	0.019	34320	2134	42	66.6	633.76	1265.51	2	1265.65	-0.1464	0
sp|P10275|ANDR_HUMAN	Androgen receptor OS=Homo sapiens GN=AR PE=1 SV=2	GAFQNLFQSVR	40.48	0.027	34320	2134	42	66.6	633.76	1265.51	2	1265.65	-0.1462	0
sp|P10275|ANDR_HUMAN	Androgen receptor OS=Homo sapiens GN=AR PE=1 SV=2	GAFQNLFQSVR	34.53	0.019	34320	2134	42	66.6	633.762	1265.51	2	1265.65	-0.1423	0
sp|P10275|ANDR_HUMAN	Androgen receptor OS=Homo sapiens GN=AR PE=1 SV=2	GAFQNLFQSVR	42.25	0.019	34320	2134	42	66.6	633.763	1265.51	2	1265.65	-0.1394	0
sp|P10275|ANDR_HUMAN	Androgen receptor OS=Homo sapiens GN=AR PE=1 SV=2	GAFQNLFQSVR	44.85	0.0092	34320	2134	42	66.6	633.77	1265.53	2	1265.65	-0.1262	0
sp|P10275|ANDR_HUMAN	Androgen receptor OS=Homo sapiens GN=AR PE=1 SV=2	GAFQNLFQSVR	44.33	0.029	34320	2134	42	66.6	633.77	1265.53	2	1265.65	-0.1262	0
sp|P10275|ANDR_HUMAN	Androgen receptor OS=Homo sapiens GN=AR PE=1 SV=2	GAFQNLFQSVR	36.9	0.013	34320	2134	42	66.6	633.77	1265.53	2	1265.65	-0.1262	0
sp|P10275|ANDR_HUMAN	Androgen receptor OS=Homo sapiens GN=AR PE=1 SV=2	GAFQNLFQSVR	50.56	0.0017	34320	2134	42	66.6	633.78	1265.55	2	1265.65	-0.1062	0
sp|P10275|ANDR_HUMAN	Androgen receptor OS=Homo sapiens GN=AR PE=1 SV=2	GAFQNLFQSVR	40.37	0.027	34320	2134	42	66.6	633.78	1265.55	2	1265.65	-0.1062	0
sp|P10275|ANDR_HUMAN	Androgen receptor OS=Homo sapiens GN=AR PE=1 SV=2	GAFQNLFQSVR	50.9	0.0031	34320	2134	42	66.6	633.78	1265.55	2	1265.65	-0.1062	0
sp|P10275|ANDR_HUMAN	Androgen receptor OS=Homo sapiens GN=AR PE=1 SV=2	GAFQNLFQSVR	42.25	0.047	34320	2134	42	66.6	633.791	1265.57	2	1265.65	-0.0847	0
sp|P10275|ANDR_HUMAN	Androgen receptor OS=Homo sapiens GN=AR PE=1 SV=2	GAFQNLFQSVR	36.91	0.011	34320	2134	42	66.6	633.793	1265.57	2	1265.65	-0.0813	0
sp|P10275|ANDR_HUMAN	Androgen receptor OS=Homo sapiens GN=AR PE=1 SV=2	GAFQNLFQSVR	42.19	0.018	34320	2134	42	66.6	633.8	1265.59	2	1265.65	-0.0666	0
sp|P10275|ANDR_HUMAN	Androgen receptor OS=Homo sapiens GN=AR PE=1 SV=2	GAFQNLFQSVR	44.05	0.019	34320	2134	42	66.6	633.8	1265.59	2	1265.65	-0.0662	0
sp|P10275|ANDR_HUMAN	Androgen receptor OS=Homo sapiens GN=AR PE=1 SV=2	GAFQNLFQSVR	36.75	0.039	34320	2134	42	66.6	633.8	1265.59	2	1265.65	-0.0662	0
sp|P10275|ANDR_HUMAN	Androgen receptor OS=Homo sapiens GN=AR PE=1 SV=2	GAFQNLFQSVR	40.17	0.058	34320	2134	42	66.6	633.803	1265.59	2	1265.65	-0.0598	0
sp|P10275|ANDR_HUMAN	Androgen receptor OS=Homo sapiens GN=AR PE=1 SV=2	GAFQNLFQSVR	40.55	0.028	34320	2134	42	66.6	633.81	1265.61	2	1265.65	-0.0462	0
sp|P10275|ANDR_HUMAN	Androgen receptor OS=Homo sapiens GN=AR PE=1 SV=2	GAFQNLFQSVR	44.81	0.0061	34320	2134	42	66.6	633.81	1265.61	2	1265.65	-0.0462	0
sp|P10275|ANDR_HUMAN	Androgen receptor OS=Homo sapiens GN=AR PE=1 SV=2	GAFQNLFQSVR	36.28	0.0075	34320	2134	42	66.6	633.81	1265.61	2	1265.65	-0.0462	0
sp|P10275|ANDR_HUMAN	Androgen receptor OS=Homo sapiens GN=AR PE=1 SV=2	GAFQNLFQSVR	53.16	0.0031	34320	2134	42	66.6	633.819	1265.62	2	1265.65	-0.0272	0
sp|P10275|ANDR_HUMAN	Androgen receptor OS=Homo sapiens GN=AR PE=1 SV=2	GAFQNLFQSVR	43.63	0.013	34320	2134	42	66.6	633.82	1265.62	2	1265.65	-0.0268	0
sp|P10275|ANDR_HUMAN	Androgen receptor OS=Homo sapiens GN=AR PE=1 SV=2	GAFQNLFQSVR	31.83	0.1	34320	2134	42	66.6	633.82	1265.63	2	1265.65	-0.0262	0
sp|P10275|ANDR_HUMAN	Androgen receptor OS=Homo sapiens GN=AR PE=1 SV=2	GAFQNLFQSVR	38.1	0.042	34320	2134	42	66.6	633.82	1265.63	2	1265.65	-0.0262	0
sp|P10275|ANDR_HUMAN	Androgen receptor OS=Homo sapiens GN=AR PE=1 SV=2	GAFQNLFQSVR	35.76	0.044	34320	2134	42	66.6	633.82	1265.63	2	1265.65	-0.0262	0
sp|P10275|ANDR_HUMAN	Androgen receptor OS=Homo sapiens GN=AR PE=1 SV=2	GAFQNLFQSVR	40.09	0.019	34320	2134	42	66.6	633.82	1265.63	2	1265.65	-0.0255	0
sp|P10275|ANDR_HUMAN	Androgen receptor OS=Homo sapiens GN=AR PE=1 SV=2	GAFQNLFQSVR	59	0.00097	34320	2134	42	66.6	633.837	1265.66	2	1265.65	0.0069	0
sp|P10275|ANDR_HUMAN	Androgen receptor OS=Homo sapiens GN=AR PE=1 SV=2	GAFQNLFQSVR	43.97	0.03	34320	2134	42	66.6	633.837	1265.66	2	1265.65	0.0069	0
sp|P10275|ANDR_HUMAN	Androgen receptor OS=Homo sapiens GN=AR PE=1 SV=2	GAFQNLFQSVR	33.83	0.14	34320	2134	42	66.6	633.837	1265.66	2	1265.65	0.0069	0
sp|P10275|ANDR_HUMAN	Androgen receptor OS=Homo sapiens GN=AR PE=1 SV=2	GAFQNLFQSVR	43.43	0.0062	34320	2134	42	66.6	633.837	1265.66	2	1265.65	0.0069	0
sp|P10275|ANDR_HUMAN	Androgen receptor OS=Homo sapiens GN=AR PE=1 SV=2	GAFQNLFQSVR	44.58	0.025	34320	2134	42	66.6	633.837	1265.66	2	1265.65	0.0069	0
sp|P10275|ANDR_HUMAN	Androgen receptor OS=Homo sapiens GN=AR PE=1 SV=2	GAFQNLFQSVR	31.61	0.055	34320	2134	42	66.6	633.837	1265.66	2	1265.65	0.0069	0
sp|P10275|ANDR_HUMAN	Androgen receptor OS=Homo sapiens GN=AR PE=1 SV=2	GAFQNLFQSVR	42.6	0.026	34320	2134	42	66.6	633.84	1265.67	2	1265.65	0.0138	0
sp|P10275|ANDR_HUMAN	Androgen receptor OS=Homo sapiens GN=AR PE=1 SV=2	GAFQNLFQSVR	37.55	0.03	34320	2134	42	66.6	633.84	1265.67	2	1265.65	0.0138	0
sp|P10275|ANDR_HUMAN	Androgen receptor OS=Homo sapiens GN=AR PE=1 SV=2	GAFQNLFQSVR	41.99	0.025	34320	2134	42	66.6	633.84	1265.67	2	1265.65	0.0138	0
sp|P10275|ANDR_HUMAN	Androgen receptor OS=Homo sapiens GN=AR PE=1 SV=2	GAFQNLFQSVR	45.47	0.0062	34320	2134	42	66.6	633.86	1265.71	2	1265.65	0.0538	0
sp|P10275|ANDR_HUMAN	Androgen receptor OS=Homo sapiens GN=AR PE=1 SV=2	GAFQNLFQSVR	40.39	0.043	34320	2134	42	66.6	633.917	1265.82	2	1265.65	0.1668	0
sp|P10275|ANDR_HUMAN	Androgen receptor OS=Homo sapiens GN=AR PE=1 SV=2	GAFQNLFQSVR	41.69	0.031	34320	2134	42	66.6	633.92	1265.83	2	1265.65	0.1736	0
sp|P10275|ANDR_HUMAN	Androgen receptor OS=Homo sapiens GN=AR PE=1 SV=2	GAFQNLFQSVR	61.83	0.0005	34320	2134	42	66.6	633.92	1265.83	2	1265.65	0.1736	0
sp|P10275|ANDR_HUMAN	Androgen receptor OS=Homo sapiens GN=AR PE=1 SV=2	GAFQNLFQSVR	28.32	0.11	34320	2134	42	66.6	633.92	1265.83	2	1265.65	0.1738	0
sp|P10275|ANDR_HUMAN	Androgen receptor OS=Homo sapiens GN=AR PE=1 SV=2	GAFQNLFQSVR	36.79	0.051	34320	2134	42	66.6	633.93	1265.85	2	1265.65	0.1938	0
sp|P10275|ANDR_HUMAN	Androgen receptor OS=Homo sapiens GN=AR PE=1 SV=2	GAFQNLFQSVR	43.78	0.019	34320	2134	42	66.6	633.94	1265.87	2	1265.65	0.2138	0
sp|P10275|ANDR_HUMAN	Androgen receptor OS=Homo sapiens GN=AR PE=1 SV=2	GAFQNLFQSVR	40.88	0.0067	34320	2134	42	66.6	633.96	1265.91	2	1265.65	0.2538	0
sp|P10275|ANDR_HUMAN	Androgen receptor OS=Homo sapiens GN=AR PE=1 SV=2	GAFQNLFQSVR	40.12	0.042	34320	2134	42	66.6	633.97	1265.93	2	1265.65	0.2738	0
sp|P10275|ANDR_HUMAN	Androgen receptor OS=Homo sapiens GN=AR PE=1 SV=2	GAFQNLFQSVR	38.17	0.029	34320	2134	42	66.6	633.98	1265.95	2	1265.65	0.2938	0
sp|P10275|ANDR_HUMAN	Androgen receptor OS=Homo sapiens GN=AR PE=1 SV=2	GAFQNLFQSVR	37.52	0.015	34320	2134	42	66.6	633.984	1265.95	2	1265.65	0.3018	0
sp|P10275|ANDR_HUMAN	Androgen receptor OS=Homo sapiens GN=AR PE=1 SV=2	GAFQNLFQSVR	35.48	0.12	34320	2134	42	66.6	633.99	1265.97	2	1265.65	0.3138	0
sp|P10275|ANDR_HUMAN	Androgen receptor OS=Homo sapiens GN=AR PE=1 SV=2	GAFQNLFQSVR	32.38	0.29	34320	2134	42	66.6	633.99	1265.97	2	1265.65	0.3138	0
sp|P10275|ANDR_HUMAN	Androgen receptor OS=Homo sapiens GN=AR PE=1 SV=2	GAFQNLFQSVR	35.29	0.032	34320	2134	42	66.6	634	1265.99	2	1265.65	0.3338	0
sp|P10275|ANDR_HUMAN	Androgen receptor OS=Homo sapiens GN=AR PE=1 SV=2	GAFQNLFQSVR	37.33	0.051	34320	2134	42	66.6	634	1265.99	2	1265.65	0.3338	0
sp|P10275|ANDR_HUMAN	Androgen receptor OS=Homo sapiens GN=AR PE=1 SV=2	GAFQNLFQSVR	23.46	0.76	34320	2134	42	66.6	634.001	1265.99	2	1265.65	0.3354	0
sp|P10275|ANDR_HUMAN	Androgen receptor OS=Homo sapiens GN=AR PE=1 SV=2	GAFQNLFQSVR	42.4	0.018	34320	2134	42	66.6	634.016	1266.02	2	1265.65	0.3658	0
sp|P10275|ANDR_HUMAN	Androgen receptor OS=Homo sapiens GN=AR PE=1 SV=2	GAFQNLFQSVR	33.41	0.12	34320	2134	42	66.6	634.02	1266.03	2	1265.65	0.3738	0
sp|P10275|ANDR_HUMAN	Androgen receptor OS=Homo sapiens GN=AR PE=1 SV=2	GAFQNLFQSVR	28.92	0.019	34320	2134	42	66.6	634.02	1266.03	2	1265.65	0.3738	0
sp|P10275|ANDR_HUMAN	Androgen receptor OS=Homo sapiens GN=AR PE=1 SV=2	GAFQNLFQSVR	27.84	0.59	34320	2134	42	66.6	634.02	1266.03	2	1265.65	0.3738	0
sp|P10275|ANDR_HUMAN	Androgen receptor OS=Homo sapiens GN=AR PE=1 SV=2	GAFQNLFQSVR	36.49	0.071	34320	2134	42	66.6	634.03	1266.05	2	1265.65	0.3938	0
sp|P10275|ANDR_HUMAN	Androgen receptor OS=Homo sapiens GN=AR PE=1 SV=2	GAFQNLFQSVR	24.97	0.32	34320	2134	42	66.6	634.03	1266.05	2	1265.65	0.3938	0
sp|P10275|ANDR_HUMAN	Androgen receptor OS=Homo sapiens GN=AR PE=1 SV=2	GAFQNLFQSVR	43.79	0.014	34320	2134	42	66.6	634.035	1266.06	2	1265.65	0.4034	0
sp|P10275|ANDR_HUMAN	Androgen receptor OS=Homo sapiens GN=AR PE=1 SV=2	GAFQNLFQSVR	41.35	0.026	34320	2134	42	66.6	634.04	1266.07	2	1265.65	0.4138	0
sp|P10275|ANDR_HUMAN	Androgen receptor OS=Homo sapiens GN=AR PE=1 SV=2	GAFQNLFQSVR	38.03	0.041	34320	2134	42	66.6	634.04	1266.07	2	1265.65	0.4138	0
sp|P10275|ANDR_HUMAN	Androgen receptor OS=Homo sapiens GN=AR PE=1 SV=2	GAFQNLFQSVR	39.93	0.033	34320	2134	42	66.6	634.04	1266.07	2	1265.65	0.4138	0
sp|P10275|ANDR_HUMAN	Androgen receptor OS=Homo sapiens GN=AR PE=1 SV=2	GAFQNLFQSVR	62.17	0.00046	34320	2134	42	66.6	634.045	1266.08	2	1265.65	0.4245	0
sp|P10275|ANDR_HUMAN	Androgen receptor OS=Homo sapiens GN=AR PE=1 SV=2	GAFQNLFQSVR	42.19	0.018	34320	2134	42	66.6	634.05	1266.08	2	1265.65	0.4329	0
sp|P10275|ANDR_HUMAN	Androgen receptor OS=Homo sapiens GN=AR PE=1 SV=2	GAFQNLFQSVR	38.8	0.037	34320	2134	42	66.6	634.05	1266.09	2	1265.65	0.4338	0
sp|P10275|ANDR_HUMAN	Androgen receptor OS=Homo sapiens GN=AR PE=1 SV=2	GAFQNLFQSVR	26.78	0.4	34320	2134	42	66.6	634.05	1266.09	2	1265.65	0.4338	0
sp|P10275|ANDR_HUMAN	Androgen receptor OS=Homo sapiens GN=AR PE=1 SV=2	GAFQNLFQSVR	38.21	0.041	34320	2134	42	66.6	634.05	1266.09	2	1265.65	0.4338	0
sp|P10275|ANDR_HUMAN	Androgen receptor OS=Homo sapiens GN=AR PE=1 SV=2	GAFQNLFQSVR	40.53	0.028	34320	2134	42	66.6	634.058	1266.1	2	1265.65	0.4488	0
sp|P10275|ANDR_HUMAN	Androgen receptor OS=Homo sapiens GN=AR PE=1 SV=2	GAFQNLFQSVR	36.18	0.023	34320	2134	42	66.6	634.06	1266.11	2	1265.65	0.4538	0
sp|P10275|ANDR_HUMAN	Androgen receptor OS=Homo sapiens GN=AR PE=1 SV=2	GAFQNLFQSVR	36.43	0.041	34320	2134	42	66.6	634.06	1266.11	2	1265.65	0.4538	0
sp|P10275|ANDR_HUMAN	Androgen receptor OS=Homo sapiens GN=AR PE=1 SV=2	GAFQNLFQSVR	41.44	0.048	34320	2134	42	66.6	634.06	1266.11	2	1265.65	0.4538	0
sp|P10275|ANDR_HUMAN	Androgen receptor OS=Homo sapiens GN=AR PE=1 SV=2	GAFQNLFQSVR	37.16	0.075	34320	2134	42	66.6	634.068	1266.12	2	1265.65	0.4703	0
sp|P10275|ANDR_HUMAN	Androgen receptor OS=Homo sapiens GN=AR PE=1 SV=2	GAFQNLFQSVR	44.46	0.022	34320	2134	42	66.6	634.07	1266.13	2	1265.65	0.4738	0
sp|P10275|ANDR_HUMAN	Androgen receptor OS=Homo sapiens GN=AR PE=1 SV=2	GAFQNLFQSVR	49.4	0.0087	34320	2134	42	66.6	634.071	1266.13	2	1265.65	0.4761	0
sp|P10275|ANDR_HUMAN	Androgen receptor OS=Homo sapiens GN=AR PE=1 SV=2	GAFQNLFQSVR	65.47	0.00022	34320	2134	42	66.6	634.075	1266.13	2	1265.65	0.4829	0
sp|P10275|ANDR_HUMAN	Androgen receptor OS=Homo sapiens GN=AR PE=1 SV=2	GAFQNLFQSVR	36.52	0.037	34320	2134	42	66.6	634.08	1266.15	2	1265.65	0.4938	0
sp|P10275|ANDR_HUMAN	Androgen receptor OS=Homo sapiens GN=AR PE=1 SV=2	GAFQNLFQSVR	40.21	0.028	34320	2134	42	66.6	634.08	1266.15	2	1265.65	0.4938	0
sp|P10275|ANDR_HUMAN	Androgen receptor OS=Homo sapiens GN=AR PE=1 SV=2	GAFQNLFQSVR	51.89	0.014	34320	2134	42	66.6	634.08	1266.15	2	1265.65	0.4938	0
sp|P10275|ANDR_HUMAN	Androgen receptor OS=Homo sapiens GN=AR PE=1 SV=2	GAFQNLFQSVR	42.13	0.017	34320	2134	42	66.6	634.08	1266.15	2	1265.65	0.4938	0
sp|P10275|ANDR_HUMAN	Androgen receptor OS=Homo sapiens GN=AR PE=1 SV=2	GAFQNLFQSVR	61.52	0.00035	34320	2134	42	66.6	634.087	1266.16	2	1265.65	0.5071	0
sp|P10275|ANDR_HUMAN	Androgen receptor OS=Homo sapiens GN=AR PE=1 SV=2	GAFQNLFQSVR	29.77	0.073	34320	2134	42	66.6	634.09	1266.17	2	1265.65	0.5138	0
sp|P10275|ANDR_HUMAN	Androgen receptor OS=Homo sapiens GN=AR PE=1 SV=2	GAFQNLFQSVR	42.35	0.017	34320	2134	42	66.6	634.09	1266.17	2	1265.65	0.5138	0
sp|P10275|ANDR_HUMAN	Androgen receptor OS=Homo sapiens GN=AR PE=1 SV=2	GAFQNLFQSVR	30.4	0.029	34320	2134	42	66.6	634.09	1266.17	2	1265.65	0.5138	0
sp|P10275|ANDR_HUMAN	Androgen receptor OS=Homo sapiens GN=AR PE=1 SV=2	GAFQNLFQSVR	42.35	0.025	34320	2134	42	66.6	634.09	1266.17	2	1265.65	0.5138	0
sp|P10275|ANDR_HUMAN	Androgen receptor OS=Homo sapiens GN=AR PE=1 SV=2	GAFQNLFQSVR	38.11	0.042	34320	2134	42	66.6	634.1	1266.19	2	1265.65	0.5338	0
sp|P10275|ANDR_HUMAN	Androgen receptor OS=Homo sapiens GN=AR PE=1 SV=2	GAFQNLFQSVR	42	0.018	34320	2134	42	66.6	634.1	1266.19	2	1265.65	0.5338	0
sp|P10275|ANDR_HUMAN	Androgen receptor OS=Homo sapiens GN=AR PE=1 SV=2	GAFQNLFQSVR	41.97	0.033	34320	2134	42	66.6	634.101	1266.19	2	1265.65	0.5364	0
sp|P10275|ANDR_HUMAN	Androgen receptor OS=Homo sapiens GN=AR PE=1 SV=2	GAFQNLFQSVR	20.17	0.62	34320	2134	42	66.6	634.105	1266.2	2	1265.65	0.5437	0
sp|P10275|ANDR_HUMAN	Androgen receptor OS=Homo sapiens GN=AR PE=1 SV=2	GAFQNLFQSVR	28.62	0.056	34320	2134	42	66.6	634.11	1266.21	2	1265.65	0.5538	0
sp|P10275|ANDR_HUMAN	Androgen receptor OS=Homo sapiens GN=AR PE=1 SV=2	GAFQNLFQSVR	40.48	0.07	34320	2134	42	66.6	634.11	1266.21	2	1265.65	0.5538	0
sp|P10275|ANDR_HUMAN	Androgen receptor OS=Homo sapiens GN=AR PE=1 SV=2	GAFQNLFQSVR	42.24	0.029	34320	2134	42	66.6	634.12	1266.23	2	1265.65	0.5738	0
sp|P10275|ANDR_HUMAN	Androgen receptor OS=Homo sapiens GN=AR PE=1 SV=2	GAFQNLFQSVR	40.35	0.032	34320	2134	42	66.6	634.12	1266.23	2	1265.65	0.5738	0
sp|P10275|ANDR_HUMAN	Androgen receptor OS=Homo sapiens GN=AR PE=1 SV=2	GAFQNLFQSVR	40.62	0.027	34320	2134	42	66.6	634.121	1266.23	2	1265.65	0.5752	0
sp|P10275|ANDR_HUMAN	Androgen receptor OS=Homo sapiens GN=AR PE=1 SV=2	GAFQNLFQSVR	51.94	0.0049	34320	2134	42	66.6	634.125	1266.24	2	1265.65	0.5848	0
sp|P10275|ANDR_HUMAN	Androgen receptor OS=Homo sapiens GN=AR PE=1 SV=2	GAFQNLFQSVR	46.19	0.012	34320	2134	42	66.6	634.13	1266.25	2	1265.65	0.5938	0
sp|P10275|ANDR_HUMAN	Androgen receptor OS=Homo sapiens GN=AR PE=1 SV=2	GAFQNLFQSVR	37.42	0.059	34320	2134	42	66.6	634.13	1266.25	2	1265.65	0.5938	0
sp|P10275|ANDR_HUMAN	Androgen receptor OS=Homo sapiens GN=AR PE=1 SV=2	GAFQNLFQSVR	36.49	0.043	34320	2134	42	66.6	634.13	1266.25	2	1265.65	0.5938	0
sp|P10275|ANDR_HUMAN	Androgen receptor OS=Homo sapiens GN=AR PE=1 SV=2	GAFQNLFQSVR	39.63	0.02	34320	2134	42	66.6	634.13	1266.25	2	1265.65	0.5938	0
sp|P10275|ANDR_HUMAN	Androgen receptor OS=Homo sapiens GN=AR PE=1 SV=2	GAFQNLFQSVR	37.68	0.029	34320	2134	42	66.6	634.13	1266.25	2	1265.65	0.5938	0
sp|P10275|ANDR_HUMAN	Androgen receptor OS=Homo sapiens GN=AR PE=1 SV=2	GAFQNLFQSVR	41.92	0.018	34320	2134	42	66.6	634.13	1266.25	2	1265.65	0.5938	0
sp|P10275|ANDR_HUMAN	Androgen receptor OS=Homo sapiens GN=AR PE=1 SV=2	GAFQNLFQSVR	44.41	0.02	34320	2134	42	66.6	634.13	1266.25	2	1265.65	0.594	0
sp|P10275|ANDR_HUMAN	Androgen receptor OS=Homo sapiens GN=AR PE=1 SV=2	GAFQNLFQSVR	44.2	0.007	34320	2134	42	66.6	634.138	1266.26	2	1265.65	0.6087	0
sp|P10275|ANDR_HUMAN	Androgen receptor OS=Homo sapiens GN=AR PE=1 SV=2	GAFQNLFQSVR	37.61	0.029	34320	2134	42	66.6	634.14	1266.27	2	1265.65	0.6138	0
sp|P10275|ANDR_HUMAN	Androgen receptor OS=Homo sapiens GN=AR PE=1 SV=2	GAFQNLFQSVR	41.93	0.016	34320	2134	42	66.6	634.141	1266.27	2	1265.65	0.6155	0
sp|P10275|ANDR_HUMAN	Androgen receptor OS=Homo sapiens GN=AR PE=1 SV=2	GAFQNLFQSVR	28.1	0.67	34320	2134	42	66.6	634.15	1266.29	2	1265.65	0.6338	0
sp|P10275|ANDR_HUMAN	Androgen receptor OS=Homo sapiens GN=AR PE=1 SV=2	GAFQNLFQSVR	34.86	0.066	34320	2134	42	66.6	634.15	1266.29	2	1265.65	0.6338	0
sp|P10275|ANDR_HUMAN	Androgen receptor OS=Homo sapiens GN=AR PE=1 SV=2	GAFQNLFQSVR	46.12	0.013	34320	2134	42	66.6	634.15	1266.29	2	1265.65	0.6338	0
sp|P10275|ANDR_HUMAN	Androgen receptor OS=Homo sapiens GN=AR PE=1 SV=2	GAFQNLFQSVR	41.87	0.024	34320	2134	42	66.6	634.15	1266.29	2	1265.65	0.6338	0
sp|P10275|ANDR_HUMAN	Androgen receptor OS=Homo sapiens GN=AR PE=1 SV=2	GAFQNLFQSVR	62.16	0.00046	34320	2134	42	66.6	634.155	1266.29	2	1265.65	0.6431	0
sp|P10275|ANDR_HUMAN	Androgen receptor OS=Homo sapiens GN=AR PE=1 SV=2	GAFQNLFQSVR	41.91	0.021	34320	2134	42	66.6	634.155	1266.3	2	1265.65	0.6433	0
sp|P10275|ANDR_HUMAN	Androgen receptor OS=Homo sapiens GN=AR PE=1 SV=2	GAFQNLFQSVR	42.42	0.023	34320	2134	42	66.6	634.16	1266.31	2	1265.65	0.6538	0
sp|P10275|ANDR_HUMAN	Androgen receptor OS=Homo sapiens GN=AR PE=1 SV=2	GAFQNLFQSVR	41.98	0.021	34320	2134	42	66.6	634.16	1266.31	2	1265.65	0.6538	0
sp|P10275|ANDR_HUMAN	Androgen receptor OS=Homo sapiens GN=AR PE=1 SV=2	GAFQNLFQSVR	37.76	0.038	34320	2134	42	66.6	634.16	1266.31	2	1265.65	0.6538	0
sp|P10275|ANDR_HUMAN	Androgen receptor OS=Homo sapiens GN=AR PE=1 SV=2	GAFQNLFQSVR	38.28	0.029	34320	2134	42	66.6	634.16	1266.31	2	1265.65	0.6538	0
sp|P10275|ANDR_HUMAN	Androgen receptor OS=Homo sapiens GN=AR PE=1 SV=2	GAFQNLFQSVR	38.46	0.028	34320	2134	42	66.6	634.17	1266.33	2	1265.65	0.6738	0
sp|P10275|ANDR_HUMAN	Androgen receptor OS=Homo sapiens GN=AR PE=1 SV=2	GAFQNLFQSVR	45.92	0.0057	34320	2134	42	66.6	634.17	1266.33	2	1265.65	0.6738	0
sp|P10275|ANDR_HUMAN	Androgen receptor OS=Homo sapiens GN=AR PE=1 SV=2	GAFQNLFQSVR	40.01	0.027	34320	2134	42	66.6	634.17	1266.33	2	1265.65	0.6738	0
sp|P10275|ANDR_HUMAN	Androgen receptor OS=Homo sapiens GN=AR PE=1 SV=2	GAFQNLFQSVR	33.35	0.035	34320	2134	42	66.6	634.18	1266.35	2	1265.65	0.6938	0
sp|P10275|ANDR_HUMAN	Androgen receptor OS=Homo sapiens GN=AR PE=1 SV=2	GAFQNLFQSVR	44.67	0.011	34320	2134	42	66.6	634.18	1266.35	2	1265.65	0.6938	0
sp|P10275|ANDR_HUMAN	Androgen receptor OS=Homo sapiens GN=AR PE=1 SV=2	GAFQNLFQSVR	38.84	0.016	34320	2134	42	66.6	634.18	1266.35	2	1265.65	0.6938	0
sp|P10275|ANDR_HUMAN	Androgen receptor OS=Homo sapiens GN=AR PE=1 SV=2	GAFQNLFQSVR	35.48	0.066	34320	2134	42	66.6	634.18	1266.35	2	1265.65	0.6938	0
sp|P10275|ANDR_HUMAN	Androgen receptor OS=Homo sapiens GN=AR PE=1 SV=2	GAFQNLFQSVR	46.94	0.0057	34320	2134	42	66.6	634.18	1266.35	2	1265.65	0.6938	0
sp|P10275|ANDR_HUMAN	Androgen receptor OS=Homo sapiens GN=AR PE=1 SV=2	GAFQNLFQSVR	42.22	0.018	34320	2134	42	66.6	634.19	1266.37	2	1265.65	0.7138	0
sp|P10275|ANDR_HUMAN	Androgen receptor OS=Homo sapiens GN=AR PE=1 SV=2	GAFQNLFQSVR	40.28	0.026	34320	2134	42	66.6	634.2	1266.39	2	1265.65	0.7338	0
sp|P10275|ANDR_HUMAN	Androgen receptor OS=Homo sapiens GN=AR PE=1 SV=2	GAFQNLFQSVR	41.56	0.03	34320	2134	42	66.6	634.2	1266.39	2	1265.65	0.7338	0
sp|P10275|ANDR_HUMAN	Androgen receptor OS=Homo sapiens GN=AR PE=1 SV=2	GAFQNLFQSVR	36.09	0.071	34320	2134	42	66.6	634.22	1266.43	2	1265.65	0.7738	0
sp|P10275|ANDR_HUMAN	Androgen receptor OS=Homo sapiens GN=AR PE=1 SV=2	GAFQNLFQSVR	41.91	0.11	34320	2134	42	66.6	634.24	1266.47	2	1265.65	0.8138	0
sp|P10275|ANDR_HUMAN	Androgen receptor OS=Homo sapiens GN=AR PE=1 SV=2	GAFQNLFQSVR	22.31	1.4	34320	2134	42	66.6	634.31	1266.61	2	1265.65	0.9538	0
sp|P10275|ANDR_HUMAN	Androgen receptor OS=Homo sapiens GN=AR PE=1 SV=2	GAFQNLFQSVR	38.88	0.012	34320	2134	42	66.6	634.37	1266.73	2	1265.65	1.0738	0
sp|P10275|ANDR_HUMAN	Androgen receptor OS=Homo sapiens GN=AR PE=1 SV=2	GAFQNLFQSVR	33.04	0.074	34320	2134	42	66.6	634.4	1266.79	2	1265.65	1.1338	0
sp|P10275|ANDR_HUMAN	Androgen receptor OS=Homo sapiens GN=AR PE=1 SV=2	GAFQNLFQSVR	38.35	0.027	34320	2134	42	66.6	634.42	1266.83	2	1265.65	1.1738	0
sp|P10275|ANDR_HUMAN	Androgen receptor OS=Homo sapiens GN=AR PE=1 SV=2	GAFQNLFQSVR	28.3	0.068	34320	2134	42	66.6	634.43	1266.85	2	1265.65	1.1938	0
sp|P10275|ANDR_HUMAN	Androgen receptor OS=Homo sapiens GN=AR PE=1 SV=2	GAFQNLFQSVR	40.32	0.019	34320	2134	42	66.6	634.44	1266.87	2	1265.65	1.2138	0
sp|P10275|ANDR_HUMAN	Androgen receptor OS=Homo sapiens GN=AR PE=1 SV=2	GAFQNLFQSVR	36.92	0.085	34320	2134	42	66.6	634.46	1266.91	2	1265.65	1.2538	0
sp|P10275|ANDR_HUMAN	Androgen receptor OS=Homo sapiens GN=AR PE=1 SV=2	GAFQNLFQSVR	45.75	0.057	34320	2134	42	66.6	634.49	1266.97	2	1265.65	1.3138	0
sp|P10275|ANDR_HUMAN	Androgen receptor OS=Homo sapiens GN=AR PE=1 SV=2	GAFQNLFQSVR	37.91	0.027	34320	2134	42	66.6	634.49	1266.97	2	1265.65	1.3138	0
sp|P10275|ANDR_HUMAN	Androgen receptor OS=Homo sapiens GN=AR PE=1 SV=2	GAFQNLFQSVR	40.12	0.062	34320	2134	42	66.6	634.49	1266.97	2	1265.65	1.3138	0
sp|P10275|ANDR_HUMAN	Androgen receptor OS=Homo sapiens GN=AR PE=1 SV=2	GAFQNLFQSVR	42.1	0.017	34320	2134	42	66.6	634.49	1266.97	2	1265.65	1.3138	0
sp|P10275|ANDR_HUMAN	Androgen receptor OS=Homo sapiens GN=AR PE=1 SV=2	GAFQNLFQSVR	28	0.059	34320	2134	42	66.6	634.5	1266.99	2	1265.65	1.3338	0
sp|P10275|ANDR_HUMAN	Androgen receptor OS=Homo sapiens GN=AR PE=1 SV=2	GAFQNLFQSVR	40.11	0.024	34320	2134	42	66.6	634.5	1266.99	2	1265.65	1.3338	0
sp|P10275|ANDR_HUMAN	Androgen receptor OS=Homo sapiens GN=AR PE=1 SV=2	GAFQNLFQSVR	38.17	0.04	34320	2134	42	66.6	634.5	1266.99	2	1265.65	1.3338	0
sp|P10275|ANDR_HUMAN	Androgen receptor OS=Homo sapiens GN=AR PE=1 SV=2	GAFQNLFQSVR	41.96	0.012	34320	2134	42	66.6	634.5	1266.99	2	1265.65	1.3338	0
sp|P10275|ANDR_HUMAN	Androgen receptor OS=Homo sapiens GN=AR PE=1 SV=2	GAFQNLFQSVR	39.49	0.0034	34320	2134	42	66.6	634.5	1266.99	2	1265.65	1.3338	0
sp|P10275|ANDR_HUMAN	Androgen receptor OS=Homo sapiens GN=AR PE=1 SV=2	GAFQNLFQSVR	37.91	0.047	34320	2134	42	66.6	634.5	1266.99	2	1265.65	1.3338	0
sp|P10275|ANDR_HUMAN	Androgen receptor OS=Homo sapiens GN=AR PE=1 SV=2	GAFQNLFQSVR	29.15	0.054	34320	2134	42	66.6	634.5	1266.99	2	1265.65	1.3338	0
sp|P10275|ANDR_HUMAN	Androgen receptor OS=Homo sapiens GN=AR PE=1 SV=2	GAFQNLFQSVR	35.86	0.14	34320	2134	42	66.6	634.5	1266.99	2	1265.65	1.3338	0
sp|P10275|ANDR_HUMAN	Androgen receptor OS=Homo sapiens GN=AR PE=1 SV=2	GAFQNLFQSVR	41.74	0.029	34320	2134	42	66.6	634.51	1267.01	2	1265.65	1.3538	0
sp|P10275|ANDR_HUMAN	Androgen receptor OS=Homo sapiens GN=AR PE=1 SV=2	GAFQNLFQSVR	37.12	0.041	34320	2134	42	66.6	634.51	1267.01	2	1265.65	1.3538	0
sp|P10275|ANDR_HUMAN	Androgen receptor OS=Homo sapiens GN=AR PE=1 SV=2	GAFQNLFQSVR	38.49	0.025	34320	2134	42	66.6	634.51	1267.01	2	1265.65	1.3538	0
sp|P10275|ANDR_HUMAN	Androgen receptor OS=Homo sapiens GN=AR PE=1 SV=2	GAFQNLFQSVR	48.73	0.0025	34320	2134	42	66.6	634.52	1267.03	2	1265.65	1.3738	0
sp|P10275|ANDR_HUMAN	Androgen receptor OS=Homo sapiens GN=AR PE=1 SV=2	GAFQNLFQSVR	36.66	0.048	34320	2134	42	66.6	634.52	1267.03	2	1265.65	1.3738	0
sp|P10275|ANDR_HUMAN	Androgen receptor OS=Homo sapiens GN=AR PE=1 SV=2	GAFQNLFQSVR	44.1	0.015	34320	2134	42	66.6	634.52	1267.03	2	1265.65	1.3738	0
sp|P10275|ANDR_HUMAN	Androgen receptor OS=Homo sapiens GN=AR PE=1 SV=2	GAFQNLFQSVR	37.75	0.037	34320	2134	42	66.6	634.52	1267.03	2	1265.65	1.3738	0
sp|P10275|ANDR_HUMAN	Androgen receptor OS=Homo sapiens GN=AR PE=1 SV=2	GAFQNLFQSVR	43.87	0.014	34320	2134	42	66.6	634.53	1267.05	2	1265.65	1.3938	0
sp|P10275|ANDR_HUMAN	Androgen receptor OS=Homo sapiens GN=AR PE=1 SV=2	GAFQNLFQSVR	40.21	0.026	34320	2134	42	66.6	634.53	1267.05	2	1265.65	1.3938	0
sp|P10275|ANDR_HUMAN	Androgen receptor OS=Homo sapiens GN=AR PE=1 SV=2	GAFQNLFQSVR	41.64	0.053	34320	2134	42	66.6	634.54	1267.07	2	1265.65	1.4138	0
sp|P10275|ANDR_HUMAN	Androgen receptor OS=Homo sapiens GN=AR PE=1 SV=2	GAFQNLFQSVR	38.82	0.0071	34320	2134	42	66.6	634.55	1267.09	2	1265.65	1.4338	0
sp|P10275|ANDR_HUMAN	Androgen receptor OS=Homo sapiens GN=AR PE=1 SV=2	GAFQNLFQSVR	36.72	0.015	34320	2134	42	66.6	634.56	1267.11	2	1265.65	1.4538	0
sp|P10275|ANDR_HUMAN	Androgen receptor OS=Homo sapiens GN=AR PE=1 SV=2	GAFQNLFQSVR	46.43	0.048	34320	2134	42	66.6	634.56	1267.11	2	1265.65	1.4538	0
sp|P10275|ANDR_HUMAN	Androgen receptor OS=Homo sapiens GN=AR PE=1 SV=2	GAFQNLFQSVR	40.4	0.012	34320	2134	42	66.6	634.58	1267.15	2	1265.65	1.4938	0
sp|P10275|ANDR_HUMAN	Androgen receptor OS=Homo sapiens GN=AR PE=1 SV=2	GAFQNLFQSVR	39.8	0.14	34320	2134	42	66.6	634.58	1267.15	2	1265.65	1.4938	0
sp|P10275|ANDR_HUMAN	Androgen receptor OS=Homo sapiens GN=AR PE=1 SV=2	GAFQNLFQSVR	40.13	0.026	34320	2134	42	66.6	634.58	1267.15	2	1265.65	1.4938	0
sp|P10275|ANDR_HUMAN	Androgen receptor OS=Homo sapiens GN=AR PE=1 SV=2	GAFQNLFQSVR	36.82	0.13	34320	2134	42	66.6	634.58	1267.15	2	1265.65	1.4938	0
sp|P10275|ANDR_HUMAN	Androgen receptor OS=Homo sapiens GN=AR PE=1 SV=2	GAFQNLFQSVR	44.03	0.015	34320	2134	42	66.6	634.59	1267.17	2	1265.65	1.5138	0
sp|P10275|ANDR_HUMAN	Androgen receptor OS=Homo sapiens GN=AR PE=1 SV=2	GAFQNLFQSVR	41.92	0.02	34320	2134	42	66.6	634.59	1267.17	2	1265.65	1.5138	0
sp|P10275|ANDR_HUMAN	Androgen receptor OS=Homo sapiens GN=AR PE=1 SV=2	GAFQNLFQSVR	34.92	0.015	34320	2134	42	66.6	634.6	1267.19	2	1265.65	1.5338	0
sp|P10275|ANDR_HUMAN	Androgen receptor OS=Homo sapiens GN=AR PE=1 SV=2	GAFQNLFQSVR	37.92	0.12	34320	2134	42	66.6	634.6	1267.19	2	1265.65	1.5338	0
sp|P10275|ANDR_HUMAN	Androgen receptor OS=Homo sapiens GN=AR PE=1 SV=2	GAFQNLFQSVR	26.45	0.12	34320	2134	42	66.6	634.61	1267.21	2	1265.65	1.5538	0
sp|P10275|ANDR_HUMAN	Androgen receptor OS=Homo sapiens GN=AR PE=1 SV=2	GAFQNLFQSVR	36.49	0.13	34320	2134	42	66.6	634.61	1267.21	2	1265.65	1.5538	0
sp|P10275|ANDR_HUMAN	Androgen receptor OS=Homo sapiens GN=AR PE=1 SV=2	GAFQNLFQSVR	23.27	0.22	34320	2134	42	66.6	634.61	1267.21	2	1265.65	1.5538	0
sp|P10275|ANDR_HUMAN	Androgen receptor OS=Homo sapiens GN=AR PE=1 SV=2	GAFQNLFQSVR	32.25	0.11	34320	2134	42	66.6	634.61	1267.21	2	1265.65	1.5538	0
sp|P10275|ANDR_HUMAN	Androgen receptor OS=Homo sapiens GN=AR PE=1 SV=2	GAFQNLFQSVR	44.38	0.016	34320	2134	42	66.6	634.61	1267.21	2	1265.65	1.5538	0
sp|P10275|ANDR_HUMAN	Androgen receptor OS=Homo sapiens GN=AR PE=1 SV=2	GAFQNLFQSVR	33.32	0.068	34320	2134	42	66.6	634.62	1267.23	2	1265.65	1.5738	0
sp|P10275|ANDR_HUMAN	Androgen receptor OS=Homo sapiens GN=AR PE=1 SV=2	GAFQNLFQSVR	35.66	0.039	34320	2134	42	66.6	634.63	1267.25	2	1265.65	1.5938	0
sp|P10275|ANDR_HUMAN	Androgen receptor OS=Homo sapiens GN=AR PE=1 SV=2	GAFQNLFQSVR	48.9	0.0097	34320	2134	42	66.6	634.63	1267.25	2	1265.65	1.5938	0
sp|P10275|ANDR_HUMAN	Androgen receptor OS=Homo sapiens GN=AR PE=1 SV=2	GAFQNLFQSVR	49.79	0.022	34320	2134	42	66.6	634.63	1267.25	2	1265.65	1.5938	0
sp|P10275|ANDR_HUMAN	Androgen receptor OS=Homo sapiens GN=AR PE=1 SV=2	GAFQNLFQSVR	37.75	0.21	34320	2134	42	66.6	634.64	1267.27	2	1265.65	1.6138	0
sp|P10275|ANDR_HUMAN	Androgen receptor OS=Homo sapiens GN=AR PE=1 SV=2	GAFQNLFQSVR	29.32	0.2	34320	2134	42	66.6	634.65	1267.29	2	1265.65	1.6338	0
sp|P10275|ANDR_HUMAN	Androgen receptor OS=Homo sapiens GN=AR PE=1 SV=2	GAFQNLFQSVR	38.92	0.019	34320	2134	42	66.6	634.66	1267.31	2	1265.65	1.6538	0
sp|P10275|ANDR_HUMAN	Androgen receptor OS=Homo sapiens GN=AR PE=1 SV=2	GAFQNLFQSVR	40.87	0.011	34320	2134	42	66.6	634.66	1267.31	2	1265.65	1.6538	0
sp|P10275|ANDR_HUMAN	Androgen receptor OS=Homo sapiens GN=AR PE=1 SV=2	GAFQNLFQSVR	30.6	0.35	34320	2134	42	66.6	634.66	1267.31	2	1265.65	1.6538	0
sp|P10275|ANDR_HUMAN	Androgen receptor OS=Homo sapiens GN=AR PE=1 SV=2	GAFQNLFQSVR	29.74	0.082	34320	2134	42	66.6	634.66	1267.31	2	1265.65	1.6538	0
sp|P10275|ANDR_HUMAN	Androgen receptor OS=Homo sapiens GN=AR PE=1 SV=2	GAFQNLFQSVR	37.31	0.049	34320	2134	42	66.6	634.67	1267.33	2	1265.65	1.6738	0
sp|P10275|ANDR_HUMAN	Androgen receptor OS=Homo sapiens GN=AR PE=1 SV=2	GAFQNLFQSVR	37.29	0.4	34320	2134	42	66.6	634.67	1267.33	2	1265.65	1.6738	0
sp|P10275|ANDR_HUMAN	Androgen receptor OS=Homo sapiens GN=AR PE=1 SV=2	GAFQNLFQSVR	38.06	0.012	34320	2134	42	66.6	634.67	1267.33	2	1265.65	1.6738	0
sp|P10275|ANDR_HUMAN	Androgen receptor OS=Homo sapiens GN=AR PE=1 SV=2	GAFQNLFQSVR	29.47	0.062	34320	2134	42	66.6	634.68	1267.35	2	1265.65	1.6938	0
sp|P10275|ANDR_HUMAN	Androgen receptor OS=Homo sapiens GN=AR PE=1 SV=2	GAFQNLFQSVR	37.43	0.046	34320	2134	42	66.6	634.68	1267.35	2	1265.65	1.6938	0
sp|P10275|ANDR_HUMAN	Androgen receptor OS=Homo sapiens GN=AR PE=1 SV=2	GAFQNLFQSVR	44.27	0.015	34320	2134	42	66.6	634.69	1267.37	2	1265.65	1.7138	0
sp|P10275|ANDR_HUMAN	Androgen receptor OS=Homo sapiens GN=AR PE=1 SV=2	GAFQNLFQSVR	41.51	0.016	34320	2134	42	66.6	634.69	1267.37	2	1265.65	1.7138	0
sp|P10275|ANDR_HUMAN	Androgen receptor OS=Homo sapiens GN=AR PE=1 SV=2	GAFQNLFQSVR	33.3	0.029	34320	2134	42	66.6	634.71	1267.41	2	1265.65	1.7538	0
sp|P10275|ANDR_HUMAN	Androgen receptor OS=Homo sapiens GN=AR PE=1 SV=2	GAFQNLFQSVR	32.98	0.031	34320	2134	42	66.6	634.72	1267.43	2	1265.65	1.7738	0
sp|P10275|ANDR_HUMAN	Androgen receptor OS=Homo sapiens GN=AR PE=1 SV=2	GCVPEPGAAVAASK	24.86	0.78	34320	2134	42	66.6	657.11	1312.21	2	1312.64	-0.4391	0
sp|P10275|ANDR_HUMAN	Androgen receptor OS=Homo sapiens GN=AR PE=1 SV=2	GCVPEPGAAVAASK	29.28	0.2	34320	2134	42	66.6	657.11	1312.21	2	1312.64	-0.4391	0
sp|P10275|ANDR_HUMAN	Androgen receptor OS=Homo sapiens GN=AR PE=1 SV=2	GCVPEPGAAVAASK	35.53	0.017	34320	2134	42	66.6	657.14	1312.27	2	1312.64	-0.3791	0
sp|P10275|ANDR_HUMAN	Androgen receptor OS=Homo sapiens GN=AR PE=1 SV=2	GCVPEPGAAVAASK	29.16	0.068	34320	2134	42	66.6	438.43	1312.27	3	1312.64	-0.3764	0
sp|P10275|ANDR_HUMAN	Androgen receptor OS=Homo sapiens GN=AR PE=1 SV=2	GCVPEPGAAVAASK	58.78	0.00011	34320	2134	42	66.6	657.148	1312.28	2	1312.64	-0.3642	0
sp|P10275|ANDR_HUMAN	Androgen receptor OS=Homo sapiens GN=AR PE=1 SV=2	GCVPEPGAAVAASK	45.66	0.0054	34320	2134	42	66.6	657.148	1312.28	2	1312.64	-0.3642	0
sp|P10275|ANDR_HUMAN	Androgen receptor OS=Homo sapiens GN=AR PE=1 SV=2	GCVPEPGAAVAASK	21.57	0.45	34320	2134	42	66.6	657.15	1312.29	2	1312.64	-0.3591	0
sp|P10275|ANDR_HUMAN	Androgen receptor OS=Homo sapiens GN=AR PE=1 SV=2	GCVPEPGAAVAASK	50.66	0.0026	34320	2134	42	66.6	657.16	1312.31	2	1312.64	-0.3391	0
sp|P10275|ANDR_HUMAN	Androgen receptor OS=Homo sapiens GN=AR PE=1 SV=2	GCVPEPGAAVAASK	60.18	0.00035	34320	2134	42	66.6	657.19	1312.37	2	1312.64	-0.2791	0
sp|P10275|ANDR_HUMAN	Androgen receptor OS=Homo sapiens GN=AR PE=1 SV=2	GCVPEPGAAVAASK	25.25	0.62	34320	2134	42	66.6	657.2	1312.39	2	1312.64	-0.2591	0
sp|P10275|ANDR_HUMAN	Androgen receptor OS=Homo sapiens GN=AR PE=1 SV=2	GCVPEPGAAVAASK	34.22	0.062	34320	2134	42	66.6	657.21	1312.41	2	1312.64	-0.2391	0
sp|P10275|ANDR_HUMAN	Androgen receptor OS=Homo sapiens GN=AR PE=1 SV=2	GCVPEPGAAVAASK	50.31	0.0011	34320	2134	42	66.6	657.22	1312.43	2	1312.64	-0.2191	0
sp|P10275|ANDR_HUMAN	Androgen receptor OS=Homo sapiens GN=AR PE=1 SV=2	GCVPEPGAAVAASK	44.88	0.0056	34320	2134	42	66.6	657.23	1312.45	2	1312.64	-0.1991	0
sp|P10275|ANDR_HUMAN	Androgen receptor OS=Homo sapiens GN=AR PE=1 SV=2	GCVPEPGAAVAASK	22.68	0.065	34320	2134	42	66.6	438.49	1312.45	3	1312.64	-0.1964	0
sp|P10275|ANDR_HUMAN	Androgen receptor OS=Homo sapiens GN=AR PE=1 SV=2	GCVPEPGAAVAASK	21.93	0.25	34320	2134	42	66.6	657.24	1312.47	2	1312.64	-0.1791	0
sp|P10275|ANDR_HUMAN	Androgen receptor OS=Homo sapiens GN=AR PE=1 SV=2	GCVPEPGAAVAASK	55.98	0.00052	34320	2134	42	66.6	657.25	1312.49	2	1312.64	-0.1591	0
sp|P10275|ANDR_HUMAN	Androgen receptor OS=Homo sapiens GN=AR PE=1 SV=2	GCVPEPGAAVAASK	21.96	0.084	34320	2134	42	66.6	657.25	1312.49	2	1312.64	-0.1591	0
sp|P10275|ANDR_HUMAN	Androgen receptor OS=Homo sapiens GN=AR PE=1 SV=2	GCVPEPGAAVAASK	64	0.00011	34320	2134	42	66.6	657.254	1312.49	2	1312.64	-0.1519	0
sp|P10275|ANDR_HUMAN	Androgen receptor OS=Homo sapiens GN=AR PE=1 SV=2	GCVPEPGAAVAASK	28.24	0.019	34320	2134	42	66.6	657.26	1312.51	2	1312.64	-0.1391	0
sp|P10275|ANDR_HUMAN	Androgen receptor OS=Homo sapiens GN=AR PE=1 SV=2	GCVPEPGAAVAASK	21.15	0.49	34320	2134	42	66.6	657.27	1312.53	2	1312.64	-0.1191	0
sp|P10275|ANDR_HUMAN	Androgen receptor OS=Homo sapiens GN=AR PE=1 SV=2	GCVPEPGAAVAASK	26.16	0.16	34320	2134	42	66.6	657.27	1312.53	2	1312.64	-0.1191	0
sp|P10275|ANDR_HUMAN	Androgen receptor OS=Homo sapiens GN=AR PE=1 SV=2	GCVPEPGAAVAASK	20.35	0.58	34320	2134	42	66.6	657.27	1312.53	2	1312.64	-0.1191	0
sp|P10275|ANDR_HUMAN	Androgen receptor OS=Homo sapiens GN=AR PE=1 SV=2	GCVPEPGAAVAASK	23.09	0.082	34320	2134	42	66.6	657.27	1312.53	2	1312.64	-0.1191	0
sp|P10275|ANDR_HUMAN	Androgen receptor OS=Homo sapiens GN=AR PE=1 SV=2	GCVPEPGAAVAASK	20.23	0.12	34320	2134	42	66.6	657.28	1312.55	2	1312.64	-0.0991	0
sp|P10275|ANDR_HUMAN	Androgen receptor OS=Homo sapiens GN=AR PE=1 SV=2	GCVPEPGAAVAASK	45.53	0.0019	34320	2134	42	66.6	657.29	1312.57	2	1312.64	-0.0791	0
sp|P10275|ANDR_HUMAN	Androgen receptor OS=Homo sapiens GN=AR PE=1 SV=2	GCVPEPGAAVAASK	57.66	0.00047	34320	2134	42	66.6	657.298	1312.58	2	1312.64	-0.0639	0
sp|P10275|ANDR_HUMAN	Androgen receptor OS=Homo sapiens GN=AR PE=1 SV=2	GCVPEPGAAVAASK	55.34	0.00079	34320	2134	42	66.6	657.298	1312.58	2	1312.64	-0.0639	0
sp|P10275|ANDR_HUMAN	Androgen receptor OS=Homo sapiens GN=AR PE=1 SV=2	GCVPEPGAAVAASK	23.12	0.087	34320	2134	42	66.6	657.3	1312.59	2	1312.64	-0.0591	0
sp|P10275|ANDR_HUMAN	Androgen receptor OS=Homo sapiens GN=AR PE=1 SV=2	GCVPEPGAAVAASK	32.73	0.038	34320	2134	42	66.6	657.32	1312.63	2	1312.64	-0.0191	0
sp|P10275|ANDR_HUMAN	Androgen receptor OS=Homo sapiens GN=AR PE=1 SV=2	GCVPEPGAAVAASK	23.85	0.32	34320	2134	42	66.6	657.337	1312.66	2	1312.64	0.0145	0
sp|P10275|ANDR_HUMAN	Androgen receptor OS=Homo sapiens GN=AR PE=1 SV=2	GCVPEPGAAVAASK	44.77	0.0052	34320	2134	42	66.6	657.35	1312.69	2	1312.64	0.0409	0
sp|P10275|ANDR_HUMAN	Androgen receptor OS=Homo sapiens GN=AR PE=1 SV=2	GCVPEPGAAVAASK	35.54	0.0083	34320	2134	42	66.6	438.58	1312.72	3	1312.64	0.0736	0
sp|P10275|ANDR_HUMAN	Androgen receptor OS=Homo sapiens GN=AR PE=1 SV=2	GCVPEPGAAVAASK	20.31	0.15	34320	2134	42	66.6	657.396	1312.78	2	1312.64	0.133	0
sp|P10275|ANDR_HUMAN	Androgen receptor OS=Homo sapiens GN=AR PE=1 SV=2	GCVPEPGAAVAASK	42.83	0.0081	34320	2134	42	66.6	657.41	1312.81	2	1312.64	0.1609	0
sp|P10275|ANDR_HUMAN	Androgen receptor OS=Homo sapiens GN=AR PE=1 SV=2	GCVPEPGAAVAASK	50.73	0.00067	34320	2134	42	66.6	438.61	1312.81	3	1312.64	0.1636	0
sp|P10275|ANDR_HUMAN	Androgen receptor OS=Homo sapiens GN=AR PE=1 SV=2	GCVPEPGAAVAASK	74.64	8.7e-06	34320	2134	42	66.6	657.434	1312.85	2	1312.64	0.2094	0
sp|P10275|ANDR_HUMAN	Androgen receptor OS=Homo sapiens GN=AR PE=1 SV=2	GCVPEPGAAVAASK	22.31	0.57	34320	2134	42	66.6	657.44	1312.87	2	1312.64	0.2209	0
sp|P10275|ANDR_HUMAN	Androgen receptor OS=Homo sapiens GN=AR PE=1 SV=2	GCVPEPGAAVAASK	24.11	0.46	34320	2134	42	66.6	657.45	1312.89	2	1312.64	0.2409	0
sp|P10275|ANDR_HUMAN	Androgen receptor OS=Homo sapiens GN=AR PE=1 SV=2	GCVPEPGAAVAASK	26.3	0.21	34320	2134	42	66.6	657.47	1312.93	2	1312.64	0.2809	0
sp|P10275|ANDR_HUMAN	Androgen receptor OS=Homo sapiens GN=AR PE=1 SV=2	GCVPEPGAAVAASK	35.13	0.018	34320	2134	42	66.6	438.65	1312.93	3	1312.64	0.2836	0
sp|P10275|ANDR_HUMAN	Androgen receptor OS=Homo sapiens GN=AR PE=1 SV=2	GCVPEPGAAVAASK	29.18	0.12	34320	2134	42	66.6	657.48	1312.95	2	1312.64	0.3009	0
sp|P10275|ANDR_HUMAN	Androgen receptor OS=Homo sapiens GN=AR PE=1 SV=2	GCVPEPGAAVAASK	21.72	0.068	34320	2134	42	66.6	657.49	1312.97	2	1312.64	0.3209	0
sp|P10275|ANDR_HUMAN	Androgen receptor OS=Homo sapiens GN=AR PE=1 SV=2	GCVPEPGAAVAASK	54	0.001	34320	2134	42	66.6	657.5	1312.99	2	1312.64	0.3409	0
sp|P10275|ANDR_HUMAN	Androgen receptor OS=Homo sapiens GN=AR PE=1 SV=2	GCVPEPGAAVAASK	24.17	0.19	34320	2134	42	66.6	657.5	1312.99	2	1312.64	0.3415	0
sp|P10275|ANDR_HUMAN	Androgen receptor OS=Homo sapiens GN=AR PE=1 SV=2	GCVPEPGAAVAASK	29.31	0.041	34320	2134	42	66.6	657.51	1313.01	2	1312.64	0.3609	0
sp|P10275|ANDR_HUMAN	Androgen receptor OS=Homo sapiens GN=AR PE=1 SV=2	GCVPEPGAAVAASK	30.78	0.013	34320	2134	42	66.6	657.51	1313.01	2	1312.64	0.3609	0
sp|P10275|ANDR_HUMAN	Androgen receptor OS=Homo sapiens GN=AR PE=1 SV=2	GCVPEPGAAVAASK	28.73	0.11	34320	2134	42	66.6	657.51	1313.01	2	1312.64	0.3609	0
sp|P10275|ANDR_HUMAN	Androgen receptor OS=Homo sapiens GN=AR PE=1 SV=2	GCVPEPGAAVAASK	27.49	0.11	34320	2134	42	66.6	657.519	1313.02	2	1312.64	0.3785	0
sp|P10275|ANDR_HUMAN	Androgen receptor OS=Homo sapiens GN=AR PE=1 SV=2	GCVPEPGAAVAASK	38.31	0.066	34320	2134	42	66.6	657.52	1313.03	2	1312.64	0.3809	0
sp|P10275|ANDR_HUMAN	Androgen receptor OS=Homo sapiens GN=AR PE=1 SV=2	GCVPEPGAAVAASK	55.62	0.00017	34320	2134	42	66.6	657.52	1313.03	2	1312.64	0.3809	0
sp|P10275|ANDR_HUMAN	Androgen receptor OS=Homo sapiens GN=AR PE=1 SV=2	GCVPEPGAAVAASK	38.52	0.027	34320	2134	42	66.6	657.53	1313.05	2	1312.64	0.4009	0
sp|P10275|ANDR_HUMAN	Androgen receptor OS=Homo sapiens GN=AR PE=1 SV=2	GCVPEPGAAVAASK	23.12	0.53	34320	2134	42	66.6	657.53	1313.05	2	1312.64	0.4009	0
sp|P10275|ANDR_HUMAN	Androgen receptor OS=Homo sapiens GN=AR PE=1 SV=2	GCVPEPGAAVAASK	33.8	0.034	34320	2134	42	66.6	657.53	1313.05	2	1312.64	0.4009	0
sp|P10275|ANDR_HUMAN	Androgen receptor OS=Homo sapiens GN=AR PE=1 SV=2	GCVPEPGAAVAASK	21.44	0.37	34320	2134	42	66.6	657.53	1313.05	2	1312.64	0.4009	0
sp|P10275|ANDR_HUMAN	Androgen receptor OS=Homo sapiens GN=AR PE=1 SV=2	GCVPEPGAAVAASK	24.24	0.22	34320	2134	42	66.6	657.53	1313.05	2	1312.64	0.4009	0
sp|P10275|ANDR_HUMAN	Androgen receptor OS=Homo sapiens GN=AR PE=1 SV=2	GCVPEPGAAVAASK	57.02	0.00052	34320	2134	42	66.6	657.532	1313.05	2	1312.64	0.4056	0
sp|P10275|ANDR_HUMAN	Androgen receptor OS=Homo sapiens GN=AR PE=1 SV=2	GCVPEPGAAVAASK	80	8.3e-06	34320	2134	42	66.6	657.533	1313.05	2	1312.64	0.4071	0
sp|P10275|ANDR_HUMAN	Androgen receptor OS=Homo sapiens GN=AR PE=1 SV=2	GCVPEPGAAVAASK	23.7	0.16	34320	2134	42	66.6	657.54	1313.07	2	1312.64	0.4209	0
sp|P10275|ANDR_HUMAN	Androgen receptor OS=Homo sapiens GN=AR PE=1 SV=2	GCVPEPGAAVAASK	21.22	0.086	34320	2134	42	66.6	657.54	1313.07	2	1312.64	0.4209	0
sp|P10275|ANDR_HUMAN	Androgen receptor OS=Homo sapiens GN=AR PE=1 SV=2	GCVPEPGAAVAASK	27.6	0.039	34320	2134	42	66.6	657.543	1313.07	2	1312.64	0.4273	0
sp|P10275|ANDR_HUMAN	Androgen receptor OS=Homo sapiens GN=AR PE=1 SV=2	GCVPEPGAAVAASK	36.59	0.0066	34320	2134	42	66.6	657.55	1313.09	2	1312.64	0.4409	0
sp|P10275|ANDR_HUMAN	Androgen receptor OS=Homo sapiens GN=AR PE=1 SV=2	GCVPEPGAAVAASK	28.82	0.092	34320	2134	42	66.6	657.55	1313.09	2	1312.64	0.4409	0
sp|P10275|ANDR_HUMAN	Androgen receptor OS=Homo sapiens GN=AR PE=1 SV=2	GCVPEPGAAVAASK	32.47	0.18	34320	2134	42	66.6	657.55	1313.09	2	1312.64	0.4409	0
sp|P10275|ANDR_HUMAN	Androgen receptor OS=Homo sapiens GN=AR PE=1 SV=2	GCVPEPGAAVAASK	56.03	0.00083	34320	2134	42	66.6	657.551	1313.09	2	1312.64	0.4435	0
sp|P10275|ANDR_HUMAN	Androgen receptor OS=Homo sapiens GN=AR PE=1 SV=2	GCVPEPGAAVAASK	55.13	0.0011	34320	2134	42	66.6	657.552	1313.09	2	1312.64	0.4457	0
sp|P10275|ANDR_HUMAN	Androgen receptor OS=Homo sapiens GN=AR PE=1 SV=2	GCVPEPGAAVAASK	83.98	3.4e-06	34320	2134	42	66.6	657.559	1313.1	2	1312.64	0.4581	0
sp|P10275|ANDR_HUMAN	Androgen receptor OS=Homo sapiens GN=AR PE=1 SV=2	GCVPEPGAAVAASK	48.47	0.003	34320	2134	42	66.6	657.56	1313.11	2	1312.64	0.4609	0
sp|P10275|ANDR_HUMAN	Androgen receptor OS=Homo sapiens GN=AR PE=1 SV=2	GCVPEPGAAVAASK	32.6	0.11	34320	2134	42	66.6	657.56	1313.11	2	1312.64	0.4609	0
sp|P10275|ANDR_HUMAN	Androgen receptor OS=Homo sapiens GN=AR PE=1 SV=2	GCVPEPGAAVAASK	47.74	0.00084	34320	2134	42	66.6	657.56	1313.11	2	1312.64	0.4609	0
sp|P10275|ANDR_HUMAN	Androgen receptor OS=Homo sapiens GN=AR PE=1 SV=2	GCVPEPGAAVAASK	41.2	0.0075	34320	2134	42	66.6	657.56	1313.11	2	1312.64	0.4609	0
sp|P10275|ANDR_HUMAN	Androgen receptor OS=Homo sapiens GN=AR PE=1 SV=2	GCVPEPGAAVAASK	32.03	0.42	34320	2134	42	66.6	657.56	1313.11	2	1312.64	0.4609	0
sp|P10275|ANDR_HUMAN	Androgen receptor OS=Homo sapiens GN=AR PE=1 SV=2	GCVPEPGAAVAASK	38.9	0.012	34320	2134	42	66.6	657.56	1313.11	2	1312.64	0.4609	0
sp|P10275|ANDR_HUMAN	Androgen receptor OS=Homo sapiens GN=AR PE=1 SV=2	GCVPEPGAAVAASK	70.09	8.4e-05	34320	2134	42	66.6	657.565	1313.12	2	1312.64	0.4715	0
sp|P10275|ANDR_HUMAN	Androgen receptor OS=Homo sapiens GN=AR PE=1 SV=2	GCVPEPGAAVAASK	44.85	0.0054	34320	2134	42	66.6	657.57	1313.13	2	1312.64	0.4809	0
sp|P10275|ANDR_HUMAN	Androgen receptor OS=Homo sapiens GN=AR PE=1 SV=2	GCVPEPGAAVAASK	47.59	0.0011	34320	2134	42	66.6	657.57	1313.13	2	1312.64	0.4809	0
sp|P10275|ANDR_HUMAN	Androgen receptor OS=Homo sapiens GN=AR PE=1 SV=2	GCVPEPGAAVAASK	23.45	0.53	34320	2134	42	66.6	657.57	1313.13	2	1312.64	0.4809	0
sp|P10275|ANDR_HUMAN	Androgen receptor OS=Homo sapiens GN=AR PE=1 SV=2	GCVPEPGAAVAASK	23.28	0.75	34320	2134	42	66.6	657.57	1313.13	2	1312.64	0.4809	0
sp|P10275|ANDR_HUMAN	Androgen receptor OS=Homo sapiens GN=AR PE=1 SV=2	GCVPEPGAAVAASK	72.42	2.5e-05	34320	2134	42	66.6	657.58	1313.15	2	1312.64	0.5009	0
sp|P10275|ANDR_HUMAN	Androgen receptor OS=Homo sapiens GN=AR PE=1 SV=2	GCVPEPGAAVAASK	48.13	0.003	34320	2134	42	66.6	657.58	1313.15	2	1312.64	0.5009	0
sp|P10275|ANDR_HUMAN	Androgen receptor OS=Homo sapiens GN=AR PE=1 SV=2	GCVPEPGAAVAASK	24.19	0.12	34320	2134	42	66.6	657.58	1313.15	2	1312.64	0.5009	0
sp|P10275|ANDR_HUMAN	Androgen receptor OS=Homo sapiens GN=AR PE=1 SV=2	GCVPEPGAAVAASK	56.63	0.00032	34320	2134	42	66.6	657.59	1313.17	2	1312.64	0.5209	0
sp|P10275|ANDR_HUMAN	Androgen receptor OS=Homo sapiens GN=AR PE=1 SV=2	GCVPEPGAAVAASK	33.22	0.085	34320	2134	42	66.6	657.59	1313.17	2	1312.64	0.5209	0
sp|P10275|ANDR_HUMAN	Androgen receptor OS=Homo sapiens GN=AR PE=1 SV=2	GCVPEPGAAVAASK	21.4	0.063	34320	2134	42	66.6	657.6	1313.19	2	1312.64	0.5409	0
sp|P10275|ANDR_HUMAN	Androgen receptor OS=Homo sapiens GN=AR PE=1 SV=2	GCVPEPGAAVAASK	23.2	0.47	34320	2134	42	66.6	657.6	1313.19	2	1312.64	0.5409	0
sp|P10275|ANDR_HUMAN	Androgen receptor OS=Homo sapiens GN=AR PE=1 SV=2	GCVPEPGAAVAASK	22.06	0.099	34320	2134	42	66.6	657.63	1313.25	2	1312.64	0.6009	0
sp|P10275|ANDR_HUMAN	Androgen receptor OS=Homo sapiens GN=AR PE=1 SV=2	GCVPEPGAAVAASK	34.19	0.022	34320	2134	42	66.6	657.63	1313.25	2	1312.64	0.6009	0
sp|P10275|ANDR_HUMAN	Androgen receptor OS=Homo sapiens GN=AR PE=1 SV=2	GCVPEPGAAVAASK	27.47	0.055	34320	2134	42	66.6	657.63	1313.25	2	1312.64	0.6009	0
sp|P10275|ANDR_HUMAN	Androgen receptor OS=Homo sapiens GN=AR PE=1 SV=2	GCVPEPGAAVAASK	32.59	0.037	34320	2134	42	66.6	657.65	1313.29	2	1312.64	0.6409	0
sp|P10275|ANDR_HUMAN	Androgen receptor OS=Homo sapiens GN=AR PE=1 SV=2	GCVPEPGAAVAASK	20.88	0.11	34320	2134	42	66.6	657.65	1313.29	2	1312.64	0.6409	0
sp|P10275|ANDR_HUMAN	Androgen receptor OS=Homo sapiens GN=AR PE=1 SV=2	GCVPEPGAAVAASK	29.77	0.11	34320	2134	42	66.6	657.67	1313.33	2	1312.64	0.6809	0
sp|P10275|ANDR_HUMAN	Androgen receptor OS=Homo sapiens GN=AR PE=1 SV=2	GCVPEPGAAVAASK	25.96	0.053	34320	2134	42	66.6	657.67	1313.33	2	1312.64	0.6809	0
sp|P10275|ANDR_HUMAN	Androgen receptor OS=Homo sapiens GN=AR PE=1 SV=2	GCVPEPGAAVAASK	25.92	0.27	34320	2134	42	66.6	657.71	1313.41	2	1312.64	0.7609	0
sp|P10275|ANDR_HUMAN	Androgen receptor OS=Homo sapiens GN=AR PE=1 SV=2	GCVPEPGAAVAASK	22.81	0.42	34320	2134	42	66.6	657.74	1313.47	2	1312.64	0.8209	0
sp|P10275|ANDR_HUMAN	Androgen receptor OS=Homo sapiens GN=AR PE=1 SV=2	GCVPEPGAAVAASK	41.49	0.0052	34320	2134	42	66.6	438.83	1313.47	3	1312.64	0.8236	0
sp|P10275|ANDR_HUMAN	Androgen receptor OS=Homo sapiens GN=AR PE=1 SV=2	GCVPEPGAAVAASK	49.37	0.00084	34320	2134	42	66.6	438.86	1313.56	3	1312.64	0.9136	0
sp|P10275|ANDR_HUMAN	Androgen receptor OS=Homo sapiens GN=AR PE=1 SV=2	GCVPEPGAAVAASK	35.99	0.017	34320	2134	42	66.6	438.87	1313.59	3	1312.64	0.9436	0
sp|P10275|ANDR_HUMAN	Androgen receptor OS=Homo sapiens GN=AR PE=1 SV=2	GCVPEPGAAVAASK	30.3	0.11	34320	2134	42	66.6	657.81	1313.61	2	1312.64	0.9609	0
sp|P10275|ANDR_HUMAN	Androgen receptor OS=Homo sapiens GN=AR PE=1 SV=2	GCVPEPGAAVAASK	24.68	0.91	34320	2134	42	66.6	438.94	1313.8	3	1312.64	1.1536	0
sp|P10275|ANDR_HUMAN	Androgen receptor OS=Homo sapiens GN=AR PE=1 SV=2	GCVPEPGAAVAASK	51.76	0.0057	34320	2134	42	66.6	658	1313.99	2	1312.64	1.3409	0
sp|P10275|ANDR_HUMAN	Androgen receptor OS=Homo sapiens GN=AR PE=1 SV=2	GCVPEPGAAVAASK	21.51	0.34	34320	2134	42	66.6	658	1313.99	2	1312.64	1.3409	0
sp|P10275|ANDR_HUMAN	Androgen receptor OS=Homo sapiens GN=AR PE=1 SV=2	GCVPEPGAAVAASK	27.49	0.034	34320	2134	42	66.6	658.03	1314.05	2	1312.64	1.4009	0
sp|P10275|ANDR_HUMAN	Androgen receptor OS=Homo sapiens GN=AR PE=1 SV=2	GCVPEPGAAVAASK	40.55	0.0027	34320	2134	42	66.6	658.04	1314.07	2	1312.64	1.4209	0
sp|P10275|ANDR_HUMAN	Androgen receptor OS=Homo sapiens GN=AR PE=1 SV=2	GCVPEPGAAVAASK	45.14	0.0016	34320	2134	42	66.6	658.05	1314.09	2	1312.64	1.4409	0
sp|P10275|ANDR_HUMAN	Androgen receptor OS=Homo sapiens GN=AR PE=1 SV=2	GCVPEPGAAVAASK	34.41	0.014	34320	2134	42	66.6	658.06	1314.11	2	1312.64	1.4609	0
sp|P10275|ANDR_HUMAN	Androgen receptor OS=Homo sapiens GN=AR PE=1 SV=2	GCVPEPGAAVAASK	35.6	0.014	34320	2134	42	66.6	658.07	1314.13	2	1312.64	1.4809	0
sp|P10275|ANDR_HUMAN	Androgen receptor OS=Homo sapiens GN=AR PE=1 SV=2	GCVPEPGAAVAASK	25.46	0.069	34320	2134	42	66.6	658.09	1314.17	2	1312.64	1.5209	0
sp|P10275|ANDR_HUMAN	Androgen receptor OS=Homo sapiens GN=AR PE=1 SV=2	GCVPEPGAAVAASK	22.42	0.11	34320	2134	42	66.6	658.1	1314.19	2	1312.64	1.5409	0
sp|P10275|ANDR_HUMAN	Androgen receptor OS=Homo sapiens GN=AR PE=1 SV=2	GCVPEPGAAVAASK	28.48	0.056	34320	2134	42	66.6	658.13	1314.25	2	1312.64	1.6009	0
sp|P10275|ANDR_HUMAN	Androgen receptor OS=Homo sapiens GN=AR PE=1 SV=2	GCVPEPGAAVAASK	30.24	0.028	34320	2134	42	66.6	658.19	1314.37	2	1312.64	1.7209	0
sp|P10275|ANDR_HUMAN	Androgen receptor OS=Homo sapiens GN=AR PE=1 SV=2	GCVPEPGAAVAASK	35.39	0.02	34320	2134	42	66.6	439.18	1314.52	3	1312.64	1.8736	0
sp|P10275|ANDR_HUMAN	Androgen receptor OS=Homo sapiens GN=AR PE=1 SV=2	SGALDEAAAYQSR	49.85	0.0002	34320	2134	42	66.6	669.41	1336.81	2	1337.62	-0.8157	0
sp|P10275|ANDR_HUMAN	Androgen receptor OS=Homo sapiens GN=AR PE=1 SV=2	SGALDEAAAYQSR	62.47	4.1e-05	34320	2134	42	66.6	669.43	1336.85	2	1337.62	-0.7757	0
sp|P10275|ANDR_HUMAN	Androgen receptor OS=Homo sapiens GN=AR PE=1 SV=2	SGALDEAAAYQSR	39.37	0.0092	34320	2134	42	66.6	669.44	1336.87	2	1337.62	-0.7557	0
sp|P10275|ANDR_HUMAN	Androgen receptor OS=Homo sapiens GN=AR PE=1 SV=2	SGALDEAAAYQSR	81.82	2.5e-06	34320	2134	42	66.6	669.45	1336.89	2	1337.62	-0.7357	0
sp|P10275|ANDR_HUMAN	Androgen receptor OS=Homo sapiens GN=AR PE=1 SV=2	SGALDEAAAYQSR	52.67	0.00013	34320	2134	42	66.6	669.47	1336.93	2	1337.62	-0.6957	0
sp|P10275|ANDR_HUMAN	Androgen receptor OS=Homo sapiens GN=AR PE=1 SV=2	SGALDEAAAYQSR	71.16	8.9e-06	34320	2134	42	66.6	669.47	1336.93	2	1337.62	-0.6957	0
sp|P10275|ANDR_HUMAN	Androgen receptor OS=Homo sapiens GN=AR PE=1 SV=2	SGALDEAAAYQSR	34.38	0.011	34320	2134	42	66.6	669.47	1336.93	2	1337.62	-0.6957	0
sp|P10275|ANDR_HUMAN	Androgen receptor OS=Homo sapiens GN=AR PE=1 SV=2	SGALDEAAAYQSR	70.35	8.6e-06	34320	2134	42	66.6	669.48	1336.95	2	1337.62	-0.6757	0
sp|P10275|ANDR_HUMAN	Androgen receptor OS=Homo sapiens GN=AR PE=1 SV=2	SGALDEAAAYQSR	36.92	0.0084	34320	2134	42	66.6	446.66	1336.96	3	1337.62	-0.663	0
sp|P10275|ANDR_HUMAN	Androgen receptor OS=Homo sapiens GN=AR PE=1 SV=2	SGALDEAAAYQSR	45.67	0.0013	34320	2134	42	66.6	669.49	1336.97	2	1337.62	-0.6557	0
sp|P10275|ANDR_HUMAN	Androgen receptor OS=Homo sapiens GN=AR PE=1 SV=2	SGALDEAAAYQSR	67.52	4.8e-05	34320	2134	42	66.6	669.51	1337.01	2	1337.62	-0.6157	0
sp|P10275|ANDR_HUMAN	Androgen receptor OS=Homo sapiens GN=AR PE=1 SV=2	SGALDEAAAYQSR	66.41	3.1e-05	34320	2134	42	66.6	669.52	1337.03	2	1337.62	-0.5957	0
sp|P10275|ANDR_HUMAN	Androgen receptor OS=Homo sapiens GN=AR PE=1 SV=2	SGALDEAAAYQSR	74.1	3.3e-06	34320	2134	42	66.6	669.52	1337.03	2	1337.62	-0.5957	0
sp|P10275|ANDR_HUMAN	Androgen receptor OS=Homo sapiens GN=AR PE=1 SV=2	SGALDEAAAYQSR	82.34	2.5e-06	34320	2134	42	66.6	669.53	1337.05	2	1337.62	-0.5757	0
sp|P10275|ANDR_HUMAN	Androgen receptor OS=Homo sapiens GN=AR PE=1 SV=2	SGALDEAAAYQSR	49.17	0.00058	34320	2134	42	66.6	669.53	1337.05	2	1337.62	-0.5757	0
sp|P10275|ANDR_HUMAN	Androgen receptor OS=Homo sapiens GN=AR PE=1 SV=2	SGALDEAAAYQSR	53.29	0.00023	34320	2134	42	66.6	669.54	1337.07	2	1337.62	-0.5557	0
sp|P10275|ANDR_HUMAN	Androgen receptor OS=Homo sapiens GN=AR PE=1 SV=2	SGALDEAAAYQSR	37.96	0.0076	34320	2134	42	66.6	669.54	1337.07	2	1337.62	-0.5557	0
sp|P10275|ANDR_HUMAN	Androgen receptor OS=Homo sapiens GN=AR PE=1 SV=2	SGALDEAAAYQSR	55.57	0.00033	34320	2134	42	66.6	669.55	1337.09	2	1337.62	-0.5357	0
sp|P10275|ANDR_HUMAN	Androgen receptor OS=Homo sapiens GN=AR PE=1 SV=2	SGALDEAAAYQSR	22.46	0.087	34320	2134	42	66.6	669.55	1337.09	2	1337.62	-0.5357	0
sp|P10275|ANDR_HUMAN	Androgen receptor OS=Homo sapiens GN=AR PE=1 SV=2	SGALDEAAAYQSR	33.53	0.01	34320	2134	42	66.6	669.55	1337.09	2	1337.62	-0.5357	0
sp|P10275|ANDR_HUMAN	Androgen receptor OS=Homo sapiens GN=AR PE=1 SV=2	SGALDEAAAYQSR	55.9	0.00017	34320	2134	42	66.6	669.56	1337.11	2	1337.62	-0.5157	0
sp|P10275|ANDR_HUMAN	Androgen receptor OS=Homo sapiens GN=AR PE=1 SV=2	SGALDEAAAYQSR	67.64	1.5e-05	34320	2134	42	66.6	669.57	1337.13	2	1337.62	-0.4957	0
sp|P10275|ANDR_HUMAN	Androgen receptor OS=Homo sapiens GN=AR PE=1 SV=2	SGALDEAAAYQSR	21.19	1.4	34320	2134	42	66.6	669.57	1337.13	2	1337.62	-0.4957	0
sp|P10275|ANDR_HUMAN	Androgen receptor OS=Homo sapiens GN=AR PE=1 SV=2	SGALDEAAAYQSR	52.54	0.00027	34320	2134	42	66.6	669.57	1337.13	2	1337.62	-0.4957	0
sp|P10275|ANDR_HUMAN	Androgen receptor OS=Homo sapiens GN=AR PE=1 SV=2	SGALDEAAAYQSR	77.91	4.7e-06	34320	2134	42	66.6	669.578	1337.14	2	1337.62	-0.4793	0
sp|P10275|ANDR_HUMAN	Androgen receptor OS=Homo sapiens GN=AR PE=1 SV=2	SGALDEAAAYQSR	77.28	3.5e-06	34320	2134	42	66.6	669.58	1337.15	2	1337.62	-0.4757	0
sp|P10275|ANDR_HUMAN	Androgen receptor OS=Homo sapiens GN=AR PE=1 SV=2	SGALDEAAAYQSR	47.09	0.00058	34320	2134	42	66.6	669.58	1337.15	2	1337.62	-0.4757	0
sp|P10275|ANDR_HUMAN	Androgen receptor OS=Homo sapiens GN=AR PE=1 SV=2	SGALDEAAAYQSR	68.27	8.8e-06	34320	2134	42	66.6	669.59	1337.17	2	1337.62	-0.4557	0
sp|P10275|ANDR_HUMAN	Androgen receptor OS=Homo sapiens GN=AR PE=1 SV=2	SGALDEAAAYQSR	92.16	1.1e-07	34320	2134	42	66.6	669.59	1337.17	2	1337.62	-0.4557	0
sp|P10275|ANDR_HUMAN	Androgen receptor OS=Homo sapiens GN=AR PE=1 SV=2	SGALDEAAAYQSR	59.52	0.00087	34320	2134	42	66.6	669.593	1337.17	2	1337.62	-0.4494	0
sp|P10275|ANDR_HUMAN	Androgen receptor OS=Homo sapiens GN=AR PE=1 SV=2	SGALDEAAAYQSR	70.39	8.9e-06	34320	2134	42	66.6	669.6	1337.19	2	1337.62	-0.4357	0
sp|P10275|ANDR_HUMAN	Androgen receptor OS=Homo sapiens GN=AR PE=1 SV=2	SGALDEAAAYQSR	78.48	1.8e-06	34320	2134	42	66.6	669.6	1337.19	2	1337.62	-0.4357	0
sp|P10275|ANDR_HUMAN	Androgen receptor OS=Homo sapiens GN=AR PE=1 SV=2	SGALDEAAAYQSR	54.1	0.00067	34320	2134	42	66.6	669.61	1337.21	2	1337.62	-0.4157	0
sp|P10275|ANDR_HUMAN	Androgen receptor OS=Homo sapiens GN=AR PE=1 SV=2	SGALDEAAAYQSR	72.06	7.3e-06	34320	2134	42	66.6	669.61	1337.21	2	1337.62	-0.4157	0
sp|P10275|ANDR_HUMAN	Androgen receptor OS=Homo sapiens GN=AR PE=1 SV=2	SGALDEAAAYQSR	64.71	1.6e-05	34320	2134	42	66.6	669.61	1337.21	2	1337.62	-0.4157	0
sp|P10275|ANDR_HUMAN	Androgen receptor OS=Homo sapiens GN=AR PE=1 SV=2	SGALDEAAAYQSR	70.02	6.3e-06	34320	2134	42	66.6	669.61	1337.21	2	1337.62	-0.4157	0
sp|P10275|ANDR_HUMAN	Androgen receptor OS=Homo sapiens GN=AR PE=1 SV=2	SGALDEAAAYQSR	50.33	0.0004	34320	2134	42	66.6	669.61	1337.21	2	1337.62	-0.4151	0
sp|P10275|ANDR_HUMAN	Androgen receptor OS=Homo sapiens GN=AR PE=1 SV=2	SGALDEAAAYQSR	81.89	5e-06	34320	2134	42	66.6	669.615	1337.21	2	1337.62	-0.4063	0
sp|P10275|ANDR_HUMAN	Androgen receptor OS=Homo sapiens GN=AR PE=1 SV=2	SGALDEAAAYQSR	82.64	1.6e-06	34320	2134	42	66.6	669.615	1337.21	2	1337.62	-0.4063	0
sp|P10275|ANDR_HUMAN	Androgen receptor OS=Homo sapiens GN=AR PE=1 SV=2	SGALDEAAAYQSR	74.57	3.6e-06	34320	2134	42	66.6	669.62	1337.23	2	1337.62	-0.3957	0
sp|P10275|ANDR_HUMAN	Androgen receptor OS=Homo sapiens GN=AR PE=1 SV=2	SGALDEAAAYQSR	52.3	0.00023	34320	2134	42	66.6	669.62	1337.23	2	1337.62	-0.3957	0
sp|P10275|ANDR_HUMAN	Androgen receptor OS=Homo sapiens GN=AR PE=1 SV=2	SGALDEAAAYQSR	72.53	6e-06	34320	2134	42	66.6	669.63	1337.25	2	1337.62	-0.3757	0
sp|P10275|ANDR_HUMAN	Androgen receptor OS=Homo sapiens GN=AR PE=1 SV=2	SGALDEAAAYQSR	42.01	0.0018	34320	2134	42	66.6	669.63	1337.25	2	1337.62	-0.3757	0
sp|P10275|ANDR_HUMAN	Androgen receptor OS=Homo sapiens GN=AR PE=1 SV=2	SGALDEAAAYQSR	37.51	0.0011	34320	2134	42	66.6	669.63	1337.25	2	1337.62	-0.3757	0
sp|P10275|ANDR_HUMAN	Androgen receptor OS=Homo sapiens GN=AR PE=1 SV=2	SGALDEAAAYQSR	81.81	8.5e-07	34320	2134	42	66.6	669.64	1337.27	2	1337.62	-0.3557	0
sp|P10275|ANDR_HUMAN	Androgen receptor OS=Homo sapiens GN=AR PE=1 SV=2	SGALDEAAAYQSR	59.05	9.4e-05	34320	2134	42	66.6	669.64	1337.27	2	1337.62	-0.3557	0
sp|P10275|ANDR_HUMAN	Androgen receptor OS=Homo sapiens GN=AR PE=1 SV=2	SGALDEAAAYQSR	73.48	9.5e-06	34320	2134	42	66.6	669.65	1337.29	2	1337.62	-0.3357	0
sp|P10275|ANDR_HUMAN	Androgen receptor OS=Homo sapiens GN=AR PE=1 SV=2	SGALDEAAAYQSR	75.55	6.9e-06	34320	2134	42	66.6	669.659	1337.3	2	1337.62	-0.3168	0
sp|P10275|ANDR_HUMAN	Androgen receptor OS=Homo sapiens GN=AR PE=1 SV=2	SGALDEAAAYQSR	78.91	2.5e-06	34320	2134	42	66.6	669.659	1337.3	2	1337.62	-0.3168	0
sp|P10275|ANDR_HUMAN	Androgen receptor OS=Homo sapiens GN=AR PE=1 SV=2	SGALDEAAAYQSR	57.97	8.5e-05	34320	2134	42	66.6	669.66	1337.31	2	1337.62	-0.3157	0
sp|P10275|ANDR_HUMAN	Androgen receptor OS=Homo sapiens GN=AR PE=1 SV=2	SGALDEAAAYQSR	62.53	0.00011	34320	2134	42	66.6	669.66	1337.31	2	1337.62	-0.3157	0
sp|P10275|ANDR_HUMAN	Androgen receptor OS=Homo sapiens GN=AR PE=1 SV=2	SGALDEAAAYQSR	73.49	9.5e-06	34320	2134	42	66.6	669.67	1337.33	2	1337.62	-0.2957	0
sp|P10275|ANDR_HUMAN	Androgen receptor OS=Homo sapiens GN=AR PE=1 SV=2	SGALDEAAAYQSR	63.83	4.4e-05	34320	2134	42	66.6	669.67	1337.33	2	1337.62	-0.2957	0
sp|P10275|ANDR_HUMAN	Androgen receptor OS=Homo sapiens GN=AR PE=1 SV=2	SGALDEAAAYQSR	32.89	1.1	34320	2134	42	66.6	669.67	1337.33	2	1337.62	-0.2957	0
sp|P10275|ANDR_HUMAN	Androgen receptor OS=Homo sapiens GN=AR PE=1 SV=2	SGALDEAAAYQSR	86.55	1.7e-06	34320	2134	42	66.6	669.67	1337.33	2	1337.62	-0.2949	0
sp|P10275|ANDR_HUMAN	Androgen receptor OS=Homo sapiens GN=AR PE=1 SV=2	SGALDEAAAYQSR	88.88	4.3e-07	34320	2134	42	66.6	669.69	1337.37	2	1337.62	-0.2557	0
sp|P10275|ANDR_HUMAN	Androgen receptor OS=Homo sapiens GN=AR PE=1 SV=2	SGALDEAAAYQSR	62.7	0.0001	34320	2134	42	66.6	669.69	1337.37	2	1337.62	-0.2557	0
sp|P10275|ANDR_HUMAN	Androgen receptor OS=Homo sapiens GN=AR PE=1 SV=2	SGALDEAAAYQSR	77.16	4.7e-06	34320	2134	42	66.6	669.69	1337.37	2	1337.62	-0.2557	0
sp|P10275|ANDR_HUMAN	Androgen receptor OS=Homo sapiens GN=AR PE=1 SV=2	SGALDEAAAYQSR	77.6	4.4e-06	34320	2134	42	66.6	669.7	1337.39	2	1337.62	-0.2357	0
sp|P10275|ANDR_HUMAN	Androgen receptor OS=Homo sapiens GN=AR PE=1 SV=2	SGALDEAAAYQSR	65.09	5.7e-05	34320	2134	42	66.6	669.71	1337.41	2	1337.62	-0.2157	0
sp|P10275|ANDR_HUMAN	Androgen receptor OS=Homo sapiens GN=AR PE=1 SV=2	SGALDEAAAYQSR	55.66	0.00037	34320	2134	42	66.6	669.71	1337.41	2	1337.62	-0.2157	0
sp|P10275|ANDR_HUMAN	Androgen receptor OS=Homo sapiens GN=AR PE=1 SV=2	SGALDEAAAYQSR	82.2	2.3e-06	34320	2134	42	66.6	669.714	1337.41	2	1337.62	-0.2072	0
sp|P10275|ANDR_HUMAN	Androgen receptor OS=Homo sapiens GN=AR PE=1 SV=2	SGALDEAAAYQSR	72.62	1e-05	34320	2134	42	66.6	669.714	1337.41	2	1337.62	-0.2072	0
sp|P10275|ANDR_HUMAN	Androgen receptor OS=Homo sapiens GN=AR PE=1 SV=2	SGALDEAAAYQSR	89.31	1e-07	34320	2134	42	66.6	669.72	1337.43	2	1337.62	-0.1957	0
sp|P10275|ANDR_HUMAN	Androgen receptor OS=Homo sapiens GN=AR PE=1 SV=2	SGALDEAAAYQSR	60.83	5.9e-05	34320	2134	42	66.6	669.72	1337.43	2	1337.62	-0.1957	0
sp|P10275|ANDR_HUMAN	Androgen receptor OS=Homo sapiens GN=AR PE=1 SV=2	SGALDEAAAYQSR	55.31	0.00031	34320	2134	42	66.6	669.73	1337.45	2	1337.62	-0.1757	0
sp|P10275|ANDR_HUMAN	Androgen receptor OS=Homo sapiens GN=AR PE=1 SV=2	SGALDEAAAYQSR	28.76	0.23	34320	2134	42	66.6	446.827	1337.46	3	1337.62	-0.1617	0
sp|P10275|ANDR_HUMAN	Androgen receptor OS=Homo sapiens GN=AR PE=1 SV=2	SGALDEAAAYQSR	77.74	4.3e-06	34320	2134	42	66.6	669.737	1337.46	2	1337.62	-0.1606	0
sp|P10275|ANDR_HUMAN	Androgen receptor OS=Homo sapiens GN=AR PE=1 SV=2	SGALDEAAAYQSR	71.79	1.1e-05	34320	2134	42	66.6	669.74	1337.47	2	1337.62	-0.1557	0
sp|P10275|ANDR_HUMAN	Androgen receptor OS=Homo sapiens GN=AR PE=1 SV=2	SGALDEAAAYQSR	75.81	6.4e-06	34320	2134	42	66.6	669.75	1337.49	2	1337.62	-0.1357	0
sp|P10275|ANDR_HUMAN	Androgen receptor OS=Homo sapiens GN=AR PE=1 SV=2	SGALDEAAAYQSR	24.9	0.098	34320	2134	42	66.6	669.75	1337.49	2	1337.62	-0.1357	0
sp|P10275|ANDR_HUMAN	Androgen receptor OS=Homo sapiens GN=AR PE=1 SV=2	SGALDEAAAYQSR	72.95	5.8e-06	34320	2134	42	66.6	669.753	1337.49	2	1337.62	-0.1301	0
sp|P10275|ANDR_HUMAN	Androgen receptor OS=Homo sapiens GN=AR PE=1 SV=2	SGALDEAAAYQSR	74.82	3.2e-06	34320	2134	42	66.6	669.754	1337.49	2	1337.62	-0.1284	0
sp|P10275|ANDR_HUMAN	Androgen receptor OS=Homo sapiens GN=AR PE=1 SV=2	SGALDEAAAYQSR	75.18	3.3e-06	34320	2134	42	66.6	669.754	1337.49	2	1337.62	-0.1284	0
sp|P10275|ANDR_HUMAN	Androgen receptor OS=Homo sapiens GN=AR PE=1 SV=2	SGALDEAAAYQSR	75.53	9.2e-06	34320	2134	42	66.6	669.754	1337.49	2	1337.62	-0.1284	0
sp|P10275|ANDR_HUMAN	Androgen receptor OS=Homo sapiens GN=AR PE=1 SV=2	SGALDEAAAYQSR	75.98	5e-06	34320	2134	42	66.6	669.76	1337.51	2	1337.62	-0.1157	0
sp|P10275|ANDR_HUMAN	Androgen receptor OS=Homo sapiens GN=AR PE=1 SV=2	SGALDEAAAYQSR	53.75	0.00016	34320	2134	42	66.6	669.78	1337.55	2	1337.62	-0.0757	0
sp|P10275|ANDR_HUMAN	Androgen receptor OS=Homo sapiens GN=AR PE=1 SV=2	SGALDEAAAYQSR	69.36	4.7e-06	34320	2134	42	66.6	669.8	1337.59	2	1337.62	-0.0357	0
sp|P10275|ANDR_HUMAN	Androgen receptor OS=Homo sapiens GN=AR PE=1 SV=2	SGALDEAAAYQSR	79.93	9.7e-07	34320	2134	42	66.6	669.81	1337.61	2	1337.62	-0.0157	0
sp|P10275|ANDR_HUMAN	Androgen receptor OS=Homo sapiens GN=AR PE=1 SV=2	SGALDEAAAYQSR	21.87	0.065	34320	2134	42	66.6	446.89	1337.65	3	1337.62	0.027	0
sp|P10275|ANDR_HUMAN	Androgen receptor OS=Homo sapiens GN=AR PE=1 SV=2	SGALDEAAAYQSR	22.51	0.012	34320	2134	42	66.6	669.86	1337.71	2	1337.62	0.0843	0
sp|P10275|ANDR_HUMAN	Androgen receptor OS=Homo sapiens GN=AR PE=1 SV=2	SGALDEAAAYQSR	39.17	0.037	34320	2134	42	66.6	669.879	1337.74	2	1337.62	0.1216	0
sp|P10275|ANDR_HUMAN	Androgen receptor OS=Homo sapiens GN=AR PE=1 SV=2	SGALDEAAAYQSR	85.01	1e-06	34320	2134	42	66.6	669.899	1337.78	2	1337.62	0.1621	0
sp|P10275|ANDR_HUMAN	Androgen receptor OS=Homo sapiens GN=AR PE=1 SV=2	SGALDEAAAYQSR	73.4	8.9e-06	34320	2134	42	66.6	669.899	1337.78	2	1337.62	0.1624	0
sp|P10275|ANDR_HUMAN	Androgen receptor OS=Homo sapiens GN=AR PE=1 SV=2	SGALDEAAAYQSR	67.74	1.6e-05	34320	2134	42	66.6	669.9	1337.79	2	1337.62	0.1643	0
sp|P10275|ANDR_HUMAN	Androgen receptor OS=Homo sapiens GN=AR PE=1 SV=2	SGALDEAAAYQSR	35.32	0.0085	34320	2134	42	66.6	669.9	1337.79	2	1337.62	0.1643	0
sp|P10275|ANDR_HUMAN	Androgen receptor OS=Homo sapiens GN=AR PE=1 SV=2	SGALDEAAAYQSR	75.1	4.9e-06	34320	2134	42	66.6	669.93	1337.85	2	1337.62	0.2243	0
sp|P10275|ANDR_HUMAN	Androgen receptor OS=Homo sapiens GN=AR PE=1 SV=2	SGALDEAAAYQSR	72.08	7.8e-06	34320	2134	42	66.6	669.93	1337.85	2	1337.62	0.2243	0
sp|P10275|ANDR_HUMAN	Androgen receptor OS=Homo sapiens GN=AR PE=1 SV=2	SGALDEAAAYQSR	55.11	0.00036	34320	2134	42	66.6	669.937	1337.86	2	1337.62	0.2383	0
sp|P10275|ANDR_HUMAN	Androgen receptor OS=Homo sapiens GN=AR PE=1 SV=2	SGALDEAAAYQSR	69.38	7.6e-06	34320	2134	42	66.6	669.94	1337.87	2	1337.62	0.2443	0
sp|P10275|ANDR_HUMAN	Androgen receptor OS=Homo sapiens GN=AR PE=1 SV=2	SGALDEAAAYQSR	33.84	0.034	34320	2134	42	66.6	669.94	1337.87	2	1337.62	0.2443	0
sp|P10275|ANDR_HUMAN	Androgen receptor OS=Homo sapiens GN=AR PE=1 SV=2	SGALDEAAAYQSR	71.76	5.6e-06	34320	2134	42	66.6	669.94	1337.87	2	1337.62	0.2443	0
sp|P10275|ANDR_HUMAN	Androgen receptor OS=Homo sapiens GN=AR PE=1 SV=2	SGALDEAAAYQSR	63.57	3.7e-05	34320	2134	42	66.6	669.97	1337.93	2	1337.62	0.3043	0
sp|P10275|ANDR_HUMAN	Androgen receptor OS=Homo sapiens GN=AR PE=1 SV=2	SGALDEAAAYQSR	84.42	9.1e-07	34320	2134	42	66.6	669.97	1337.93	2	1337.62	0.305	0
sp|P10275|ANDR_HUMAN	Androgen receptor OS=Homo sapiens GN=AR PE=1 SV=2	SGALDEAAAYQSR	27.36	0.014	34320	2134	42	66.6	669.98	1337.95	2	1337.62	0.3243	0
sp|P10275|ANDR_HUMAN	Androgen receptor OS=Homo sapiens GN=AR PE=1 SV=2	SGALDEAAAYQSR	34.95	0.0027	34320	2134	42	66.6	669.98	1337.95	2	1337.62	0.3243	0
sp|P10275|ANDR_HUMAN	Androgen receptor OS=Homo sapiens GN=AR PE=1 SV=2	SGALDEAAAYQSR	27.07	0.13	34320	2134	42	66.6	446.99	1337.95	3	1337.62	0.327	0
sp|P10275|ANDR_HUMAN	Androgen receptor OS=Homo sapiens GN=AR PE=1 SV=2	SGALDEAAAYQSR	82.38	2.3e-06	34320	2134	42	66.6	669.986	1337.96	2	1337.62	0.337	0
sp|P10275|ANDR_HUMAN	Androgen receptor OS=Homo sapiens GN=AR PE=1 SV=2	SGALDEAAAYQSR	73.98	5.6e-06	34320	2134	42	66.6	669.99	1337.97	2	1337.62	0.3443	0
sp|P10275|ANDR_HUMAN	Androgen receptor OS=Homo sapiens GN=AR PE=1 SV=2	SGALDEAAAYQSR	77.88	3.1e-06	34320	2134	42	66.6	669.999	1337.98	2	1337.62	0.3614	0
sp|P10275|ANDR_HUMAN	Androgen receptor OS=Homo sapiens GN=AR PE=1 SV=2	SGALDEAAAYQSR	26.94	0.048	34320	2134	42	66.6	670	1337.99	2	1337.62	0.3643	0
sp|P10275|ANDR_HUMAN	Androgen receptor OS=Homo sapiens GN=AR PE=1 SV=2	SGALDEAAAYQSR	67.55	1.5e-05	34320	2134	42	66.6	670	1337.99	2	1337.62	0.3643	0
sp|P10275|ANDR_HUMAN	Androgen receptor OS=Homo sapiens GN=AR PE=1 SV=2	SGALDEAAAYQSR	43.04	0.0053	34320	2134	42	66.6	670.008	1338	2	1337.62	0.3807	0
sp|P10275|ANDR_HUMAN	Androgen receptor OS=Homo sapiens GN=AR PE=1 SV=2	SGALDEAAAYQSR	63.21	4e-05	34320	2134	42	66.6	670.01	1338.01	2	1337.62	0.3843	0
sp|P10275|ANDR_HUMAN	Androgen receptor OS=Homo sapiens GN=AR PE=1 SV=2	SGALDEAAAYQSR	48.4	0.0018	34320	2134	42	66.6	670.01	1338.01	2	1337.62	0.3843	0
sp|P10275|ANDR_HUMAN	Androgen receptor OS=Homo sapiens GN=AR PE=1 SV=2	SGALDEAAAYQSR	65.84	2.7e-05	34320	2134	42	66.6	670.013	1338.01	2	1337.62	0.3909	0
sp|P10275|ANDR_HUMAN	Androgen receptor OS=Homo sapiens GN=AR PE=1 SV=2	SGALDEAAAYQSR	70.32	9.9e-06	34320	2134	42	66.6	670.02	1338.03	2	1337.62	0.4043	0
sp|P10275|ANDR_HUMAN	Androgen receptor OS=Homo sapiens GN=AR PE=1 SV=2	SGALDEAAAYQSR	75.05	3.7e-06	34320	2134	42	66.6	670.02	1338.03	2	1337.62	0.4043	0
sp|P10275|ANDR_HUMAN	Androgen receptor OS=Homo sapiens GN=AR PE=1 SV=2	SGALDEAAAYQSR	64.59	1.6e-05	34320	2134	42	66.6	670.03	1338.05	2	1337.62	0.4243	0
sp|P10275|ANDR_HUMAN	Androgen receptor OS=Homo sapiens GN=AR PE=1 SV=2	SGALDEAAAYQSR	45.81	0.0019	34320	2134	42	66.6	670.032	1338.05	2	1337.62	0.429	0
sp|P10275|ANDR_HUMAN	Androgen receptor OS=Homo sapiens GN=AR PE=1 SV=2	SGALDEAAAYQSR	46.93	0.00078	34320	2134	42	66.6	670.04	1338.07	2	1337.62	0.4443	0
sp|P10275|ANDR_HUMAN	Androgen receptor OS=Homo sapiens GN=AR PE=1 SV=2	SGALDEAAAYQSR	75.95	6.9e-06	34320	2134	42	66.6	670.05	1338.09	2	1337.62	0.4643	0
sp|P10275|ANDR_HUMAN	Androgen receptor OS=Homo sapiens GN=AR PE=1 SV=2	SGALDEAAAYQSR	63.31	1.9e-05	34320	2134	42	66.6	670.05	1338.09	2	1337.62	0.4643	0
sp|P10275|ANDR_HUMAN	Androgen receptor OS=Homo sapiens GN=AR PE=1 SV=2	SGALDEAAAYQSR	73.55	1.6e-05	34320	2134	42	66.6	670.052	1338.09	2	1337.62	0.4676	0
sp|P10275|ANDR_HUMAN	Androgen receptor OS=Homo sapiens GN=AR PE=1 SV=2	SGALDEAAAYQSR	78.76	4.6e-06	34320	2134	42	66.6	670.053	1338.09	2	1337.62	0.4713	0
sp|P10275|ANDR_HUMAN	Androgen receptor OS=Homo sapiens GN=AR PE=1 SV=2	SGALDEAAAYQSR	63.21	4.4e-05	34320	2134	42	66.6	670.06	1338.11	2	1337.62	0.4843	0
sp|P10275|ANDR_HUMAN	Androgen receptor OS=Homo sapiens GN=AR PE=1 SV=2	SGALDEAAAYQSR	92.54	1.1e-07	34320	2134	42	66.6	670.06	1338.11	2	1337.62	0.4843	0
sp|P10275|ANDR_HUMAN	Androgen receptor OS=Homo sapiens GN=AR PE=1 SV=2	SGALDEAAAYQSR	88.86	1.2e-07	34320	2134	42	66.6	670.06	1338.11	2	1337.62	0.4843	0
sp|P10275|ANDR_HUMAN	Androgen receptor OS=Homo sapiens GN=AR PE=1 SV=2	SGALDEAAAYQSR	42.18	0.0012	34320	2134	42	66.6	670.06	1338.11	2	1337.62	0.4843	0
sp|P10275|ANDR_HUMAN	Androgen receptor OS=Homo sapiens GN=AR PE=1 SV=2	SGALDEAAAYQSR	67.63	3.4e-05	34320	2134	42	66.6	670.066	1338.12	2	1337.62	0.4959	0
sp|P10275|ANDR_HUMAN	Androgen receptor OS=Homo sapiens GN=AR PE=1 SV=2	SGALDEAAAYQSR	62.67	0.00018	34320	2134	42	66.6	670.07	1338.13	2	1337.62	0.5043	0
sp|P10275|ANDR_HUMAN	Androgen receptor OS=Homo sapiens GN=AR PE=1 SV=2	SGALDEAAAYQSR	76.64	4.1e-06	34320	2134	42	66.6	670.07	1338.13	2	1337.62	0.5043	0
sp|P10275|ANDR_HUMAN	Androgen receptor OS=Homo sapiens GN=AR PE=1 SV=2	SGALDEAAAYQSR	50.04	0.0016	34320	2134	42	66.6	670.07	1338.13	2	1337.62	0.5043	0
sp|P10275|ANDR_HUMAN	Androgen receptor OS=Homo sapiens GN=AR PE=1 SV=2	SGALDEAAAYQSR	70.79	1.4e-05	34320	2134	42	66.6	670.07	1338.13	2	1337.62	0.5043	0
sp|P10275|ANDR_HUMAN	Androgen receptor OS=Homo sapiens GN=AR PE=1 SV=2	SGALDEAAAYQSR	20.58	0.051	34320	2134	42	66.6	670.07	1338.13	2	1337.62	0.5043	0
sp|P10275|ANDR_HUMAN	Androgen receptor OS=Homo sapiens GN=AR PE=1 SV=2	SGALDEAAAYQSR	62.67	1.9e-05	34320	2134	42	66.6	670.07	1338.13	2	1337.62	0.5043	0
sp|P10275|ANDR_HUMAN	Androgen receptor OS=Homo sapiens GN=AR PE=1 SV=2	SGALDEAAAYQSR	78.73	6.6e-06	34320	2134	42	66.6	670.071	1338.13	2	1337.62	0.5068	0
sp|P10275|ANDR_HUMAN	Androgen receptor OS=Homo sapiens GN=AR PE=1 SV=2	SGALDEAAAYQSR	56.16	0.00012	34320	2134	42	66.6	670.08	1338.15	2	1337.62	0.5243	0
sp|P10275|ANDR_HUMAN	Androgen receptor OS=Homo sapiens GN=AR PE=1 SV=2	SGALDEAAAYQSR	36.34	0.0097	34320	2134	42	66.6	670.086	1338.16	2	1337.62	0.5364	0
sp|P10275|ANDR_HUMAN	Androgen receptor OS=Homo sapiens GN=AR PE=1 SV=2	SGALDEAAAYQSR	65.24	5.8e-05	34320	2134	42	66.6	670.09	1338.17	2	1337.62	0.5443	0
sp|P10275|ANDR_HUMAN	Androgen receptor OS=Homo sapiens GN=AR PE=1 SV=2	SGALDEAAAYQSR	63.26	9e-05	34320	2134	42	66.6	670.09	1338.17	2	1337.62	0.5443	0
sp|P10275|ANDR_HUMAN	Androgen receptor OS=Homo sapiens GN=AR PE=1 SV=2	SGALDEAAAYQSR	69.77	6.5e-06	34320	2134	42	66.6	670.09	1338.17	2	1337.62	0.5443	0
sp|P10275|ANDR_HUMAN	Androgen receptor OS=Homo sapiens GN=AR PE=1 SV=2	SGALDEAAAYQSR	75.77	4.9e-06	34320	2134	42	66.6	670.1	1338.19	2	1337.62	0.5643	0
sp|P10275|ANDR_HUMAN	Androgen receptor OS=Homo sapiens GN=AR PE=1 SV=2	SGALDEAAAYQSR	55.02	0.00067	34320	2134	42	66.6	670.1	1338.19	2	1337.62	0.5643	0
sp|P10275|ANDR_HUMAN	Androgen receptor OS=Homo sapiens GN=AR PE=1 SV=2	SGALDEAAAYQSR	50.84	0.00039	34320	2134	42	66.6	670.1	1338.19	2	1337.62	0.5643	0
sp|P10275|ANDR_HUMAN	Androgen receptor OS=Homo sapiens GN=AR PE=1 SV=2	SGALDEAAAYQSR	75.08	6.6e-06	34320	2134	42	66.6	670.1	1338.19	2	1337.62	0.5643	0
sp|P10275|ANDR_HUMAN	Androgen receptor OS=Homo sapiens GN=AR PE=1 SV=2	SGALDEAAAYQSR	34.08	0.0083	34320	2134	42	66.6	670.1	1338.19	2	1337.62	0.5643	0
sp|P10275|ANDR_HUMAN	Androgen receptor OS=Homo sapiens GN=AR PE=1 SV=2	SGALDEAAAYQSR	54.55	0.00059	34320	2134	42	66.6	670.11	1338.21	2	1337.62	0.5843	0
sp|P10275|ANDR_HUMAN	Androgen receptor OS=Homo sapiens GN=AR PE=1 SV=2	SGALDEAAAYQSR	72.97	8.6e-06	34320	2134	42	66.6	670.11	1338.21	2	1337.62	0.5843	0
sp|P10275|ANDR_HUMAN	Androgen receptor OS=Homo sapiens GN=AR PE=1 SV=2	SGALDEAAAYQSR	50.36	0.00046	34320	2134	42	66.6	670.11	1338.21	2	1337.62	0.5843	0
sp|P10275|ANDR_HUMAN	Androgen receptor OS=Homo sapiens GN=AR PE=1 SV=2	SGALDEAAAYQSR	48.53	0.0015	34320	2134	42	66.6	670.11	1338.21	2	1337.62	0.5843	0
sp|P10275|ANDR_HUMAN	Androgen receptor OS=Homo sapiens GN=AR PE=1 SV=2	SGALDEAAAYQSR	21.67	0.012	34320	2134	42	66.6	670.11	1338.21	2	1337.62	0.5843	0
sp|P10275|ANDR_HUMAN	Androgen receptor OS=Homo sapiens GN=AR PE=1 SV=2	SGALDEAAAYQSR	55.06	0.00023	34320	2134	42	66.6	670.12	1338.23	2	1337.62	0.6043	0
sp|P10275|ANDR_HUMAN	Androgen receptor OS=Homo sapiens GN=AR PE=1 SV=2	SGALDEAAAYQSR	46.34	0.00054	34320	2134	42	66.6	670.12	1338.23	2	1337.62	0.6043	0
sp|P10275|ANDR_HUMAN	Androgen receptor OS=Homo sapiens GN=AR PE=1 SV=2	SGALDEAAAYQSR	67.63	2.5e-05	34320	2134	42	66.6	670.12	1338.23	2	1337.62	0.6043	0
sp|P10275|ANDR_HUMAN	Androgen receptor OS=Homo sapiens GN=AR PE=1 SV=2	SGALDEAAAYQSR	70.29	8.9e-06	34320	2134	42	66.6	670.12	1338.23	2	1337.62	0.6043	0
sp|P10275|ANDR_HUMAN	Androgen receptor OS=Homo sapiens GN=AR PE=1 SV=2	SGALDEAAAYQSR	29.75	0.012	34320	2134	42	66.6	670.12	1338.23	2	1337.62	0.6043	0
sp|P10275|ANDR_HUMAN	Androgen receptor OS=Homo sapiens GN=AR PE=1 SV=2	SGALDEAAAYQSR	41.63	0.0019	34320	2134	42	66.6	670.13	1338.25	2	1337.62	0.6243	0
sp|P10275|ANDR_HUMAN	Androgen receptor OS=Homo sapiens GN=AR PE=1 SV=2	SGALDEAAAYQSR	47.54	0.0009	34320	2134	42	66.6	670.14	1338.27	2	1337.62	0.6443	0
sp|P10275|ANDR_HUMAN	Androgen receptor OS=Homo sapiens GN=AR PE=1 SV=2	SGALDEAAAYQSR	85.17	3.1e-07	34320	2134	42	66.6	670.14	1338.27	2	1337.62	0.6443	0
sp|P10275|ANDR_HUMAN	Androgen receptor OS=Homo sapiens GN=AR PE=1 SV=2	SGALDEAAAYQSR	49.87	0.00033	34320	2134	42	66.6	670.14	1338.27	2	1337.62	0.6443	0
sp|P10275|ANDR_HUMAN	Androgen receptor OS=Homo sapiens GN=AR PE=1 SV=2	SGALDEAAAYQSR	56.18	0.00093	34320	2134	42	66.6	670.15	1338.29	2	1337.62	0.6643	0
sp|P10275|ANDR_HUMAN	Androgen receptor OS=Homo sapiens GN=AR PE=1 SV=2	SGALDEAAAYQSR	56.15	0.00029	34320	2134	42	66.6	670.16	1338.31	2	1337.62	0.6843	0
sp|P10275|ANDR_HUMAN	Androgen receptor OS=Homo sapiens GN=AR PE=1 SV=2	SGALDEAAAYQSR	23.82	0.23	34320	2134	42	66.6	447.11	1338.31	3	1337.62	0.687	0
sp|P10275|ANDR_HUMAN	Androgen receptor OS=Homo sapiens GN=AR PE=1 SV=2	SGALDEAAAYQSR	25.66	0.044	34320	2134	42	66.6	447.11	1338.31	3	1337.62	0.687	0
sp|P10275|ANDR_HUMAN	Androgen receptor OS=Homo sapiens GN=AR PE=1 SV=2	SGALDEAAAYQSR	57.49	0.00023	34320	2134	42	66.6	670.17	1338.33	2	1337.62	0.7043	0
sp|P10275|ANDR_HUMAN	Androgen receptor OS=Homo sapiens GN=AR PE=1 SV=2	SGALDEAAAYQSR	53.53	0.00015	34320	2134	42	66.6	670.17	1338.33	2	1337.62	0.7043	0
sp|P10275|ANDR_HUMAN	Androgen receptor OS=Homo sapiens GN=AR PE=1 SV=2	SGALDEAAAYQSR	43.03	0.0012	34320	2134	42	66.6	670.18	1338.35	2	1337.62	0.7243	0
sp|P10275|ANDR_HUMAN	Androgen receptor OS=Homo sapiens GN=AR PE=1 SV=2	SGALDEAAAYQSR	28.46	0.017	34320	2134	42	66.6	670.18	1338.35	2	1337.62	0.7243	0
sp|P10275|ANDR_HUMAN	Androgen receptor OS=Homo sapiens GN=AR PE=1 SV=2	SGALDEAAAYQSR	71.21	8.7e-06	34320	2134	42	66.6	670.19	1338.37	2	1337.62	0.7443	0
sp|P10275|ANDR_HUMAN	Androgen receptor OS=Homo sapiens GN=AR PE=1 SV=2	SGALDEAAAYQSR	55.26	0.00015	34320	2134	42	66.6	670.19	1338.37	2	1337.62	0.7443	0
sp|P10275|ANDR_HUMAN	Androgen receptor OS=Homo sapiens GN=AR PE=1 SV=2	SGALDEAAAYQSR	37.52	0.11	34320	2134	42	66.6	670.19	1338.37	2	1337.62	0.7443	0
sp|P10275|ANDR_HUMAN	Androgen receptor OS=Homo sapiens GN=AR PE=1 SV=2	SGALDEAAAYQSR	76.45	2.3e-06	34320	2134	42	66.6	670.2	1338.39	2	1337.62	0.7643	0
sp|P10275|ANDR_HUMAN	Androgen receptor OS=Homo sapiens GN=AR PE=1 SV=2	SGALDEAAAYQSR	52.85	0.00033	34320	2134	42	66.6	670.2	1338.39	2	1337.62	0.7643	0
sp|P10275|ANDR_HUMAN	Androgen receptor OS=Homo sapiens GN=AR PE=1 SV=2	SGALDEAAAYQSR	54.87	0.00032	34320	2134	42	66.6	670.2	1338.39	2	1337.62	0.7643	0
sp|P10275|ANDR_HUMAN	Androgen receptor OS=Homo sapiens GN=AR PE=1 SV=2	SGALDEAAAYQSR	63.92	4.1e-05	34320	2134	42	66.6	670.2	1338.39	2	1337.62	0.7643	0
sp|P10275|ANDR_HUMAN	Androgen receptor OS=Homo sapiens GN=AR PE=1 SV=2	SGALDEAAAYQSR	66.45	4.3e-05	34320	2134	42	66.6	670.22	1338.43	2	1337.62	0.8043	0
sp|P10275|ANDR_HUMAN	Androgen receptor OS=Homo sapiens GN=AR PE=1 SV=2	SGALDEAAAYQSR	55.36	0.00014	34320	2134	42	66.6	670.23	1338.45	2	1337.62	0.8243	0
sp|P10275|ANDR_HUMAN	Androgen receptor OS=Homo sapiens GN=AR PE=1 SV=2	SGALDEAAAYQSR	48.91	0.00077	34320	2134	42	66.6	670.26	1338.51	2	1337.62	0.8843	0
sp|P10275|ANDR_HUMAN	Androgen receptor OS=Homo sapiens GN=AR PE=1 SV=2	SGALDEAAAYQSR	72.77	2.9e-06	34320	2134	42	66.6	670.27	1338.53	2	1337.62	0.9043	0
sp|P10275|ANDR_HUMAN	Androgen receptor OS=Homo sapiens GN=AR PE=1 SV=2	SGALDEAAAYQSR	23.1	0.96	34320	2134	42	66.6	670.27	1338.53	2	1337.62	0.9043	0
sp|P10275|ANDR_HUMAN	Androgen receptor OS=Homo sapiens GN=AR PE=1 SV=2	SGALDEAAAYQSR	46.6	0.0018	34320	2134	42	66.6	670.3	1338.59	2	1337.62	0.9643	0
sp|P10275|ANDR_HUMAN	Androgen receptor OS=Homo sapiens GN=AR PE=1 SV=2	SGALDEAAAYQSR	72.88	1e-05	34320	2134	42	66.6	670.39	1338.77	2	1337.62	1.1443	0
sp|P10275|ANDR_HUMAN	Androgen receptor OS=Homo sapiens GN=AR PE=1 SV=2	SGALDEAAAYQSR	75.77	9.3e-06	34320	2134	42	66.6	670.4	1338.79	2	1337.62	1.1643	0
sp|P10275|ANDR_HUMAN	Androgen receptor OS=Homo sapiens GN=AR PE=1 SV=2	SGALDEAAAYQSR	52.2	0.00022	34320	2134	42	66.6	670.41	1338.81	2	1337.62	1.1843	0
sp|P10275|ANDR_HUMAN	Androgen receptor OS=Homo sapiens GN=AR PE=1 SV=2	SGALDEAAAYQSR	66.82	1.1e-05	34320	2134	42	66.6	670.42	1338.83	2	1337.62	1.2043	0
sp|P10275|ANDR_HUMAN	Androgen receptor OS=Homo sapiens GN=AR PE=1 SV=2	SGALDEAAAYQSR	64.31	4.5e-05	34320	2134	42	66.6	670.43	1338.85	2	1337.62	1.2243	0
sp|P10275|ANDR_HUMAN	Androgen receptor OS=Homo sapiens GN=AR PE=1 SV=2	SGALDEAAAYQSR	59.23	0.00013	34320	2134	42	66.6	670.43	1338.85	2	1337.62	1.2243	0
sp|P10275|ANDR_HUMAN	Androgen receptor OS=Homo sapiens GN=AR PE=1 SV=2	SGALDEAAAYQSR	64.39	0.0001	34320	2134	42	66.6	670.45	1338.89	2	1337.62	1.2643	0
sp|P10275|ANDR_HUMAN	Androgen receptor OS=Homo sapiens GN=AR PE=1 SV=2	SGALDEAAAYQSR	55.85	0.0003	34320	2134	42	66.6	670.48	1338.95	2	1337.62	1.3243	0
sp|P10275|ANDR_HUMAN	Androgen receptor OS=Homo sapiens GN=AR PE=1 SV=2	SGALDEAAAYQSR	64.33	0.0001	34320	2134	42	66.6	670.48	1338.95	2	1337.62	1.3243	0
sp|P10275|ANDR_HUMAN	Androgen receptor OS=Homo sapiens GN=AR PE=1 SV=2	SGALDEAAAYQSR	27.86	0.058	34320	2134	42	66.6	670.48	1338.95	2	1337.62	1.3243	0
sp|P10275|ANDR_HUMAN	Androgen receptor OS=Homo sapiens GN=AR PE=1 SV=2	SGALDEAAAYQSR	44.85	0.0036	34320	2134	42	66.6	670.49	1338.97	2	1337.62	1.3443	0
sp|P10275|ANDR_HUMAN	Androgen receptor OS=Homo sapiens GN=AR PE=1 SV=2	SGALDEAAAYQSR	62.59	2.9e-05	34320	2134	42	66.6	670.5	1338.99	2	1337.62	1.3643	0
sp|P10275|ANDR_HUMAN	Androgen receptor OS=Homo sapiens GN=AR PE=1 SV=2	SGALDEAAAYQSR	58.52	0.00012	34320	2134	42	66.6	670.51	1339.01	2	1337.62	1.3843	0
sp|P10275|ANDR_HUMAN	Androgen receptor OS=Homo sapiens GN=AR PE=1 SV=2	SGALDEAAAYQSR	43.33	0.004	34320	2134	42	66.6	670.51	1339.01	2	1337.62	1.3843	0
sp|P10275|ANDR_HUMAN	Androgen receptor OS=Homo sapiens GN=AR PE=1 SV=2	SGALDEAAAYQSR	55.85	0.00012	34320	2134	42	66.6	670.51	1339.01	2	1337.62	1.3843	0
sp|P10275|ANDR_HUMAN	Androgen receptor OS=Homo sapiens GN=AR PE=1 SV=2	SGALDEAAAYQSR	55.46	0.00012	34320	2134	42	66.6	670.52	1339.03	2	1337.62	1.4043	0
sp|P10275|ANDR_HUMAN	Androgen receptor OS=Homo sapiens GN=AR PE=1 SV=2	SGALDEAAAYQSR	71.55	1.2e-05	34320	2134	42	66.6	670.52	1339.03	2	1337.62	1.4043	0
sp|P10275|ANDR_HUMAN	Androgen receptor OS=Homo sapiens GN=AR PE=1 SV=2	SGALDEAAAYQSR	71.96	1.8e-05	34320	2134	42	66.6	670.53	1339.05	2	1337.62	1.4243	0
sp|P10275|ANDR_HUMAN	Androgen receptor OS=Homo sapiens GN=AR PE=1 SV=2	SGALDEAAAYQSR	76.59	2e-06	34320	2134	42	66.6	670.53	1339.05	2	1337.62	1.4243	0
sp|P10275|ANDR_HUMAN	Androgen receptor OS=Homo sapiens GN=AR PE=1 SV=2	SGALDEAAAYQSR	69.45	2.2e-05	34320	2134	42	66.6	670.53	1339.05	2	1337.62	1.4243	0
sp|P10275|ANDR_HUMAN	Androgen receptor OS=Homo sapiens GN=AR PE=1 SV=2	SGALDEAAAYQSR	66.15	2.1e-05	34320	2134	42	66.6	670.53	1339.05	2	1337.62	1.4243	0
sp|P10275|ANDR_HUMAN	Androgen receptor OS=Homo sapiens GN=AR PE=1 SV=2	SGALDEAAAYQSR	66.59	1.1e-05	34320	2134	42	66.6	670.53	1339.05	2	1337.62	1.4243	0
sp|P10275|ANDR_HUMAN	Androgen receptor OS=Homo sapiens GN=AR PE=1 SV=2	SGALDEAAAYQSR	44.81	0.0014	34320	2134	42	66.6	670.53	1339.05	2	1337.62	1.4243	0
sp|P10275|ANDR_HUMAN	Androgen receptor OS=Homo sapiens GN=AR PE=1 SV=2	SGALDEAAAYQSR	79.75	1e-06	34320	2134	42	66.6	670.53	1339.05	2	1337.62	1.4243	0
sp|P10275|ANDR_HUMAN	Androgen receptor OS=Homo sapiens GN=AR PE=1 SV=2	SGALDEAAAYQSR	69.52	5.9e-06	34320	2134	42	66.6	670.54	1339.07	2	1337.62	1.4443	0
sp|P10275|ANDR_HUMAN	Androgen receptor OS=Homo sapiens GN=AR PE=1 SV=2	SGALDEAAAYQSR	47.28	0.00066	34320	2134	42	66.6	670.54	1339.07	2	1337.62	1.4443	0
sp|P10275|ANDR_HUMAN	Androgen receptor OS=Homo sapiens GN=AR PE=1 SV=2	SGALDEAAAYQSR	56.61	0.00014	34320	2134	42	66.6	670.55	1339.09	2	1337.62	1.4643	0
sp|P10275|ANDR_HUMAN	Androgen receptor OS=Homo sapiens GN=AR PE=1 SV=2	SGALDEAAAYQSR	46.54	0.0019	34320	2134	42	66.6	670.55	1339.09	2	1337.62	1.4643	0
sp|P10275|ANDR_HUMAN	Androgen receptor OS=Homo sapiens GN=AR PE=1 SV=2	SGALDEAAAYQSR	61.5	7.5e-05	34320	2134	42	66.6	670.55	1339.09	2	1337.62	1.4643	0
sp|P10275|ANDR_HUMAN	Androgen receptor OS=Homo sapiens GN=AR PE=1 SV=2	SGALDEAAAYQSR	72.01	8.2e-06	34320	2134	42	66.6	670.55	1339.09	2	1337.62	1.4643	0
sp|P10275|ANDR_HUMAN	Androgen receptor OS=Homo sapiens GN=AR PE=1 SV=2	SGALDEAAAYQSR	21.39	1.4	34320	2134	42	66.6	670.55	1339.09	2	1337.62	1.4643	0
sp|P10275|ANDR_HUMAN	Androgen receptor OS=Homo sapiens GN=AR PE=1 SV=2	SGALDEAAAYQSR	47.8	0.013	34320	2134	42	66.6	670.56	1339.11	2	1337.62	1.4843	0
sp|P10275|ANDR_HUMAN	Androgen receptor OS=Homo sapiens GN=AR PE=1 SV=2	SGALDEAAAYQSR	58.84	6.4e-05	34320	2134	42	66.6	670.57	1339.13	2	1337.62	1.5043	0
sp|P10275|ANDR_HUMAN	Androgen receptor OS=Homo sapiens GN=AR PE=1 SV=2	SGALDEAAAYQSR	59.72	6.3e-05	34320	2134	42	66.6	670.57	1339.13	2	1337.62	1.5043	0
sp|P10275|ANDR_HUMAN	Androgen receptor OS=Homo sapiens GN=AR PE=1 SV=2	SGALDEAAAYQSR	63.06	5.9e-05	34320	2134	42	66.6	670.57	1339.13	2	1337.62	1.5043	0
sp|P10275|ANDR_HUMAN	Androgen receptor OS=Homo sapiens GN=AR PE=1 SV=2	SGALDEAAAYQSR	58.8	0.0002	34320	2134	42	66.6	670.58	1339.15	2	1337.62	1.5243	0
sp|P10275|ANDR_HUMAN	Androgen receptor OS=Homo sapiens GN=AR PE=1 SV=2	SGALDEAAAYQSR	28.35	0.19	34320	2134	42	66.6	670.58	1339.15	2	1337.62	1.5243	0
sp|P10275|ANDR_HUMAN	Androgen receptor OS=Homo sapiens GN=AR PE=1 SV=2	SGALDEAAAYQSR	59.61	0.00015	34320	2134	42	66.6	670.59	1339.17	2	1337.62	1.5443	0
sp|P10275|ANDR_HUMAN	Androgen receptor OS=Homo sapiens GN=AR PE=1 SV=2	SGALDEAAAYQSR	43.12	0.0026	34320	2134	42	66.6	670.59	1339.17	2	1337.62	1.5443	0
sp|P10275|ANDR_HUMAN	Androgen receptor OS=Homo sapiens GN=AR PE=1 SV=2	SGALDEAAAYQSR	69.49	2.8e-05	34320	2134	42	66.6	670.6	1339.19	2	1337.62	1.5643	0
sp|P10275|ANDR_HUMAN	Androgen receptor OS=Homo sapiens GN=AR PE=1 SV=2	SGALDEAAAYQSR	49.44	0.00038	34320	2134	42	66.6	670.6	1339.19	2	1337.62	1.5643	0
sp|P10275|ANDR_HUMAN	Androgen receptor OS=Homo sapiens GN=AR PE=1 SV=2	SGALDEAAAYQSR	68.94	1.2e-05	34320	2134	42	66.6	670.6	1339.19	2	1337.62	1.5643	0
sp|P10275|ANDR_HUMAN	Androgen receptor OS=Homo sapiens GN=AR PE=1 SV=2	SGALDEAAAYQSR	38.55	0.0021	34320	2134	42	66.6	670.6	1339.19	2	1337.62	1.5643	0
sp|P10275|ANDR_HUMAN	Androgen receptor OS=Homo sapiens GN=AR PE=1 SV=2	SGALDEAAAYQSR	58.45	0.00011	34320	2134	42	66.6	670.6	1339.19	2	1337.62	1.5643	0
sp|P10275|ANDR_HUMAN	Androgen receptor OS=Homo sapiens GN=AR PE=1 SV=2	SGALDEAAAYQSR	32.54	0.0087	34320	2134	42	66.6	670.6	1339.19	2	1337.62	1.5643	0
sp|P10275|ANDR_HUMAN	Androgen receptor OS=Homo sapiens GN=AR PE=1 SV=2	SGALDEAAAYQSR	63.14	6.7e-05	34320	2134	42	66.6	670.61	1339.21	2	1337.62	1.5843	0
sp|P10275|ANDR_HUMAN	Androgen receptor OS=Homo sapiens GN=AR PE=1 SV=2	SGALDEAAAYQSR	37.68	0.0029	34320	2134	42	66.6	670.61	1339.21	2	1337.62	1.5843	0
sp|P10275|ANDR_HUMAN	Androgen receptor OS=Homo sapiens GN=AR PE=1 SV=2	SGALDEAAAYQSR	55.1	0.00016	34320	2134	42	66.6	670.62	1339.23	2	1337.62	1.6043	0
sp|P10275|ANDR_HUMAN	Androgen receptor OS=Homo sapiens GN=AR PE=1 SV=2	SGALDEAAAYQSR	31.78	0.018	34320	2134	42	66.6	670.62	1339.23	2	1337.62	1.6043	0
sp|P10275|ANDR_HUMAN	Androgen receptor OS=Homo sapiens GN=AR PE=1 SV=2	SGALDEAAAYQSR	45.75	0.0028	34320	2134	42	66.6	670.63	1339.25	2	1337.62	1.6243	0
sp|P10275|ANDR_HUMAN	Androgen receptor OS=Homo sapiens GN=AR PE=1 SV=2	SGALDEAAAYQSR	24.79	0.023	34320	2134	42	66.6	670.63	1339.25	2	1337.62	1.6243	0
sp|P10275|ANDR_HUMAN	Androgen receptor OS=Homo sapiens GN=AR PE=1 SV=2	SGALDEAAAYQSR	35.55	0.0042	34320	2134	42	66.6	670.64	1339.27	2	1337.62	1.6443	0
sp|P10275|ANDR_HUMAN	Androgen receptor OS=Homo sapiens GN=AR PE=1 SV=2	SGALDEAAAYQSR	67.55	1.3e-05	34320	2134	42	66.6	670.64	1339.27	2	1337.62	1.6443	0
sp|P10275|ANDR_HUMAN	Androgen receptor OS=Homo sapiens GN=AR PE=1 SV=2	SGALDEAAAYQSR	60.43	0.00014	34320	2134	42	66.6	670.64	1339.27	2	1337.62	1.6443	0
sp|P10275|ANDR_HUMAN	Androgen receptor OS=Homo sapiens GN=AR PE=1 SV=2	SGALDEAAAYQSR	31.17	0.011	34320	2134	42	66.6	670.65	1339.29	2	1337.62	1.6643	0
sp|P10275|ANDR_HUMAN	Androgen receptor OS=Homo sapiens GN=AR PE=1 SV=2	SGALDEAAAYQSR	60.46	8.6e-05	34320	2134	42	66.6	670.65	1339.29	2	1337.62	1.6643	0
sp|P10275|ANDR_HUMAN	Androgen receptor OS=Homo sapiens GN=AR PE=1 SV=2	SGALDEAAAYQSR	66.2	1.9e-05	34320	2134	42	66.6	670.67	1339.33	2	1337.62	1.7043	0
sp|P10275|ANDR_HUMAN	Androgen receptor OS=Homo sapiens GN=AR PE=1 SV=2	SGALDEAAAYQSR	36.77	0.0044	34320	2134	42	66.6	670.68	1339.35	2	1337.62	1.7243	0
sp|P10275|ANDR_HUMAN	Androgen receptor OS=Homo sapiens GN=AR PE=1 SV=2	SGALDEAAAYQSR	42.62	0.0023	34320	2134	42	66.6	670.68	1339.35	2	1337.62	1.7243	0
sp|P10275|ANDR_HUMAN	Androgen receptor OS=Homo sapiens GN=AR PE=1 SV=2	SGALDEAAAYQSR	26.54	2.1	34320	2134	42	66.6	670.7	1339.39	2	1337.62	1.7643	0
sp|P10275|ANDR_HUMAN	Androgen receptor OS=Homo sapiens GN=AR PE=1 SV=2	SGALDEAAAYQSR	39.13	0.0051	34320	2134	42	66.6	670.72	1339.43	2	1337.62	1.8043	0
sp|P10275|ANDR_HUMAN	Androgen receptor OS=Homo sapiens GN=AR PE=1 SV=2	SGALDEAAAYQSR	20.55	0.11	34320	2134	42	66.6	670.74	1339.47	2	1337.62	1.8443	0
sp|P10275|ANDR_HUMAN	Androgen receptor OS=Homo sapiens GN=AR PE=1 SV=2	SGALDEAAAYQSR	42.7	0.0063	34320	2134	42	66.6	447.5	1339.48	3	1337.62	1.857	0
sp|P10275|ANDR_HUMAN	Androgen receptor OS=Homo sapiens GN=AR PE=1 SV=2	KCYEAGMTLGAR	20.83	0.19	34320	2134	42	66.6	452.59	1354.75	3	1355.63	-0.8844	1
sp|P10275|ANDR_HUMAN	Androgen receptor OS=Homo sapiens GN=AR PE=1 SV=2	KCYEAGMTLGAR	23.56	0.12	34320	2134	42	66.6	678.44	1354.87	2	1355.63	-0.7671	1
sp|P10275|ANDR_HUMAN	Androgen receptor OS=Homo sapiens GN=AR PE=1 SV=2	KCYEAGMTLGAR	46.13	0.00098	34320	2134	42	66.6	678.52	1355.03	2	1355.63	-0.6071	1
sp|P10275|ANDR_HUMAN	Androgen receptor OS=Homo sapiens GN=AR PE=1 SV=2	KCYEAGMTLGAR	33.59	0.011	34320	2134	42	66.6	678.57	1355.13	2	1355.63	-0.5071	1
sp|P10275|ANDR_HUMAN	Androgen receptor OS=Homo sapiens GN=AR PE=1 SV=2	KCYEAGMTLGAR	22.72	0.2	34320	2134	42	66.6	452.72	1355.14	3	1355.63	-0.4944	1
sp|P10275|ANDR_HUMAN	Androgen receptor OS=Homo sapiens GN=AR PE=1 SV=2	KCYEAGMTLGAR	27.32	0.018	34320	2134	42	66.6	678.58	1355.15	2	1355.63	-0.4871	1
sp|P10275|ANDR_HUMAN	Androgen receptor OS=Homo sapiens GN=AR PE=1 SV=2	KCYEAGMTLGAR	41.18	0.0019	34320	2134	42	66.6	678.581	1355.15	2	1355.63	-0.4857	1
sp|P10275|ANDR_HUMAN	Androgen receptor OS=Homo sapiens GN=AR PE=1 SV=2	KCYEAGMTLGAR	29.36	0.035	34320	2134	42	66.6	452.745	1355.21	3	1355.63	-0.4192	1
sp|P10275|ANDR_HUMAN	Androgen receptor OS=Homo sapiens GN=AR PE=1 SV=2	KCYEAGMTLGAR	49.17	0.00042	34320	2134	42	66.6	678.64	1355.27	2	1355.63	-0.3671	1
sp|P10275|ANDR_HUMAN	Androgen receptor OS=Homo sapiens GN=AR PE=1 SV=2	KCYEAGMTLGAR	24.75	0.024	34320	2134	42	66.6	678.66	1355.31	2	1355.63	-0.3271	1
sp|P10275|ANDR_HUMAN	Androgen receptor OS=Homo sapiens GN=AR PE=1 SV=2	KCYEAGMTLGAR	31.15	0.089	34320	2134	42	66.6	452.78	1355.32	3	1355.63	-0.3144	1
sp|P10275|ANDR_HUMAN	Androgen receptor OS=Homo sapiens GN=AR PE=1 SV=2	KCYEAGMTLGAR	33.87	0.04	34320	2134	42	66.6	678.68	1355.35	2	1355.63	-0.2871	1
sp|P10275|ANDR_HUMAN	Androgen receptor OS=Homo sapiens GN=AR PE=1 SV=2	KCYEAGMTLGAR	35.2	0.0073	34320	2134	42	66.6	678.69	1355.37	2	1355.63	-0.2671	1
sp|P10275|ANDR_HUMAN	Androgen receptor OS=Homo sapiens GN=AR PE=1 SV=2	KCYEAGMTLGAR	57.64	3.3e-05	34320	2134	42	66.6	678.71	1355.41	2	1355.63	-0.2271	1
sp|P10275|ANDR_HUMAN	Androgen receptor OS=Homo sapiens GN=AR PE=1 SV=2	KCYEAGMTLGAR	21.63	0.95	34320	2134	42	66.6	452.87	1355.59	3	1355.63	-0.0444	1
sp|P10275|ANDR_HUMAN	Androgen receptor OS=Homo sapiens GN=AR PE=1 SV=2	KCYEAGMTLGAR	31.99	0.0079	34320	2134	42	66.6	678.84	1355.67	2	1355.63	0.0329	1
sp|P10275|ANDR_HUMAN	Androgen receptor OS=Homo sapiens GN=AR PE=1 SV=2	KCYEAGMTLGAR	33.53	0.0071	34320	2134	42	66.6	678.9	1355.79	2	1355.63	0.1529	1
sp|P10275|ANDR_HUMAN	Androgen receptor OS=Homo sapiens GN=AR PE=1 SV=2	KCYEAGMTLGAR	35.83	0.083	34320	2134	42	66.6	452.96	1355.86	3	1355.63	0.2256	1
sp|P10275|ANDR_HUMAN	Androgen receptor OS=Homo sapiens GN=AR PE=1 SV=2	KCYEAGMTLGAR	58.91	0.00012	34320	2134	42	66.6	678.94	1355.87	2	1355.63	0.2329	1
sp|P10275|ANDR_HUMAN	Androgen receptor OS=Homo sapiens GN=AR PE=1 SV=2	KCYEAGMTLGAR	33.28	0.11	34320	2134	42	66.6	453.01	1356.01	3	1355.63	0.3756	1
sp|P10275|ANDR_HUMAN	Androgen receptor OS=Homo sapiens GN=AR PE=1 SV=2	KCYEAGMTLGAR	32.26	0.48	34320	2134	42	66.6	679.07	1356.13	2	1355.63	0.4929	1
sp|P10275|ANDR_HUMAN	Androgen receptor OS=Homo sapiens GN=AR PE=1 SV=2	KCYEAGMTLGAR	31.48	0.033	34320	2134	42	66.6	453.05	1356.13	3	1355.63	0.4956	1
sp|P10275|ANDR_HUMAN	Androgen receptor OS=Homo sapiens GN=AR PE=1 SV=2	KCYEAGMTLGAR	34.5	0.3	34320	2134	42	66.6	679.09	1356.17	2	1355.63	0.5329	1
sp|P10275|ANDR_HUMAN	Androgen receptor OS=Homo sapiens GN=AR PE=1 SV=2	KCYEAGMTLGAR	30.36	0.77	34320	2134	42	66.6	679.11	1356.21	2	1355.63	0.5729	1
sp|P10275|ANDR_HUMAN	Androgen receptor OS=Homo sapiens GN=AR PE=1 SV=2	KCYEAGMTLGAR	36.34	0.013	34320	2134	42	66.6	453.19	1356.55	3	1355.63	0.9156	1
sp|P10275|ANDR_HUMAN	Androgen receptor OS=Homo sapiens GN=AR PE=1 SV=2	KCYEAGMTLGAR	22.89	0.82	34320	2134	42	66.6	453.23	1356.67	3	1355.63	1.0356	1
sp|P10275|ANDR_HUMAN	Androgen receptor OS=Homo sapiens GN=AR PE=1 SV=2	KCYEAGMTLGAR	39.06	0.0014	34320	2134	42	66.6	679.47	1356.93	2	1355.63	1.2929	1
sp|P10275|ANDR_HUMAN	Androgen receptor OS=Homo sapiens GN=AR PE=1 SV=2	KCYEAGMTLGAR	35.67	0.0081	34320	2134	42	66.6	679.51	1357.01	2	1355.63	1.3729	1
sp|P10275|ANDR_HUMAN	Androgen receptor OS=Homo sapiens GN=AR PE=1 SV=2	KCYEAGMTLGAR	46.82	0.0035	34320	2134	42	66.6	679.53	1357.05	2	1355.63	1.4129	1
sp|P10275|ANDR_HUMAN	Androgen receptor OS=Homo sapiens GN=AR PE=1 SV=2	KCYEAGMTLGAR	24.32	0.13	34320	2134	42	66.6	453.48	1357.42	3	1355.63	1.7856	1
sp|P10275|ANDR_HUMAN	Androgen receptor OS=Homo sapiens GN=AR PE=1 SV=2	KCYEAGMTLGAR	20.25	0.15	34320	2134	42	66.6	458.01	1371.01	3	1371.63	-0.6193	1
sp|P10275|ANDR_HUMAN	Androgen receptor OS=Homo sapiens GN=AR PE=1 SV=2	KCYEAGMTLGAR	54.27	0.00013	34320	2134	42	66.6	686.54	1371.07	2	1371.63	-0.562	1
sp|P10275|ANDR_HUMAN	Androgen receptor OS=Homo sapiens GN=AR PE=1 SV=2	KCYEAGMTLGAR	46.14	0.00073	34320	2134	42	66.6	686.61	1371.21	2	1371.63	-0.422	1
sp|P10275|ANDR_HUMAN	Androgen receptor OS=Homo sapiens GN=AR PE=1 SV=2	KCYEAGMTLGAR	27	0.1	34320	2134	42	66.6	458.09	1371.25	3	1371.63	-0.3793	1
sp|P10275|ANDR_HUMAN	Androgen receptor OS=Homo sapiens GN=AR PE=1 SV=2	KCYEAGMTLGAR	54.77	0.00015	34320	2134	42	66.6	686.653	1371.29	2	1371.63	-0.3366	1
sp|P10275|ANDR_HUMAN	Androgen receptor OS=Homo sapiens GN=AR PE=1 SV=2	KCYEAGMTLGAR	58.92	4.5e-05	34320	2134	42	66.6	686.653	1371.29	2	1371.63	-0.3366	1
sp|P10275|ANDR_HUMAN	Androgen receptor OS=Homo sapiens GN=AR PE=1 SV=2	KCYEAGMTLGAR	53.01	0.00012	34320	2134	42	66.6	686.741	1371.47	2	1371.63	-0.1603	1
sp|P10275|ANDR_HUMAN	Androgen receptor OS=Homo sapiens GN=AR PE=1 SV=2	KCYEAGMTLGAR	38.53	0.066	34320	2134	42	66.6	458.21	1371.61	3	1371.63	-0.0193	1
sp|P10275|ANDR_HUMAN	Androgen receptor OS=Homo sapiens GN=AR PE=1 SV=2	KCYEAGMTLGAR	45.84	0.00077	34320	2134	42	66.6	686.84	1371.67	2	1371.63	0.038	1
sp|P10275|ANDR_HUMAN	Androgen receptor OS=Homo sapiens GN=AR PE=1 SV=2	KCYEAGMTLGAR	30.61	0.36	34320	2134	42	66.6	458.24	1371.7	3	1371.63	0.0707	1
sp|P10275|ANDR_HUMAN	Androgen receptor OS=Homo sapiens GN=AR PE=1 SV=2	KCYEAGMTLGAR	45.04	0.015	34320	2134	42	66.6	458.24	1371.7	3	1371.63	0.0707	1
sp|P10275|ANDR_HUMAN	Androgen receptor OS=Homo sapiens GN=AR PE=1 SV=2	KCYEAGMTLGAR	25.5	0.37	34320	2134	42	66.6	458.28	1371.82	3	1371.63	0.1907	1
sp|P10275|ANDR_HUMAN	Androgen receptor OS=Homo sapiens GN=AR PE=1 SV=2	KCYEAGMTLGAR	32.2	0.009	34320	2134	42	66.6	686.967	1371.92	2	1371.63	0.2918	1
sp|P10275|ANDR_HUMAN	Androgen receptor OS=Homo sapiens GN=AR PE=1 SV=2	KCYEAGMTLGAR	36.27	0.0031	34320	2134	42	66.6	686.97	1371.93	2	1371.63	0.298	1
sp|P10275|ANDR_HUMAN	Androgen receptor OS=Homo sapiens GN=AR PE=1 SV=2	KCYEAGMTLGAR	53.34	0.0002	34320	2134	42	66.6	686.98	1371.95	2	1371.63	0.318	1
sp|P10275|ANDR_HUMAN	Androgen receptor OS=Homo sapiens GN=AR PE=1 SV=2	KCYEAGMTLGAR	54.75	0.00011	34320	2134	42	66.6	687	1371.99	2	1371.63	0.358	1
sp|P10275|ANDR_HUMAN	Androgen receptor OS=Homo sapiens GN=AR PE=1 SV=2	KCYEAGMTLGAR	46.79	0.0019	34320	2134	42	66.6	687	1371.99	2	1371.63	0.358	1
sp|P10275|ANDR_HUMAN	Androgen receptor OS=Homo sapiens GN=AR PE=1 SV=2	CYEAGMTLGARK	22.63	0.12	34320	2134	42	66.6	458.34	1372	3	1371.63	0.3707	1
sp|P10275|ANDR_HUMAN	Androgen receptor OS=Homo sapiens GN=AR PE=1 SV=2	KCYEAGMTLGAR	61.16	6.9e-05	34320	2134	42	66.6	687.013	1372.01	2	1371.63	0.3829	1
sp|P10275|ANDR_HUMAN	Androgen receptor OS=Homo sapiens GN=AR PE=1 SV=2	KCYEAGMTLGAR	54.65	0.00024	34320	2134	42	66.6	687.022	1372.03	2	1371.63	0.4028	1
sp|P10275|ANDR_HUMAN	Androgen receptor OS=Homo sapiens GN=AR PE=1 SV=2	KCYEAGMTLGAR	56.9	0.00051	34320	2134	42	66.6	687.043	1372.07	2	1371.63	0.4432	1
sp|P10275|ANDR_HUMAN	Androgen receptor OS=Homo sapiens GN=AR PE=1 SV=2	KCYEAGMTLGAR	25.37	0.16	34320	2134	42	66.6	458.38	1372.12	3	1371.63	0.4907	1
sp|P10275|ANDR_HUMAN	Androgen receptor OS=Homo sapiens GN=AR PE=1 SV=2	KCYEAGMTLGAR	31.07	0.08	34320	2134	42	66.6	458.43	1372.27	3	1371.63	0.6407	1
sp|P10275|ANDR_HUMAN	Androgen receptor OS=Homo sapiens GN=AR PE=1 SV=2	KCYEAGMTLGAR	27.67	0.066	34320	2134	42	66.6	458.54	1372.6	3	1371.63	0.9707	1
sp|P10275|ANDR_HUMAN	Androgen receptor OS=Homo sapiens GN=AR PE=1 SV=2	KCYEAGMTLGAR	26.61	0.13	34320	2134	42	66.6	458.56	1372.66	3	1371.63	1.0307	1
sp|P10275|ANDR_HUMAN	Androgen receptor OS=Homo sapiens GN=AR PE=1 SV=2	CYEAGMTLGARK	22.75	0.12	34320	2134	42	66.6	458.57	1372.69	3	1371.63	1.0607	1
sp|P10275|ANDR_HUMAN	Androgen receptor OS=Homo sapiens GN=AR PE=1 SV=2	KCYEAGMTLGAR	27.23	0.13	34320	2134	42	66.6	458.59	1372.75	3	1371.63	1.1207	1
sp|P10275|ANDR_HUMAN	Androgen receptor OS=Homo sapiens GN=AR PE=1 SV=2	KCYEAGMTLGAR	34.25	0.1	34320	2134	42	66.6	458.6	1372.78	3	1371.63	1.1507	1
sp|P10275|ANDR_HUMAN	Androgen receptor OS=Homo sapiens GN=AR PE=1 SV=2	STEDTAEYSPFK	20.85	0.36	34320	2134	42	66.6	687.4	1372.79	2	1373.6	-0.8132	0
sp|P10275|ANDR_HUMAN	Androgen receptor OS=Homo sapiens GN=AR PE=1 SV=2	KCYEAGMTLGAR	22.7	0.2	34320	2134	42	66.6	458.61	1372.81	3	1371.63	1.1807	1
sp|P10275|ANDR_HUMAN	Androgen receptor OS=Homo sapiens GN=AR PE=1 SV=2	STEDTAEYSPFK	43.2	0.00084	34320	2134	42	66.6	687.44	1372.87	2	1373.6	-0.7332	0
sp|P10275|ANDR_HUMAN	Androgen receptor OS=Homo sapiens GN=AR PE=1 SV=2	KCYEAGMTLGAR	20.68	0.15	34320	2134	42	66.6	458.63	1372.87	3	1371.63	1.2407	1
sp|P10275|ANDR_HUMAN	Androgen receptor OS=Homo sapiens GN=AR PE=1 SV=2	STEDTAEYSPFK	73.78	2.7e-06	34320	2134	42	66.6	687.45	1372.89	2	1373.6	-0.7132	0
sp|P10275|ANDR_HUMAN	Androgen receptor OS=Homo sapiens GN=AR PE=1 SV=2	KCYEAGMTLGAR	49.14	0.0003	34320	2134	42	66.6	687.47	1372.93	2	1371.63	1.298	1
sp|P10275|ANDR_HUMAN	Androgen receptor OS=Homo sapiens GN=AR PE=1 SV=2	STEDTAEYSPFK	58.76	9.6e-05	34320	2134	42	66.6	687.47	1372.93	2	1373.6	-0.6732	0
sp|P10275|ANDR_HUMAN	Androgen receptor OS=Homo sapiens GN=AR PE=1 SV=2	STEDTAEYSPFK	48	0.00049	34320	2134	42	66.6	687.48	1372.95	2	1373.6	-0.6532	0
sp|P10275|ANDR_HUMAN	Androgen receptor OS=Homo sapiens GN=AR PE=1 SV=2	STEDTAEYSPFK	51.18	0.0014	34320	2134	42	66.6	687.49	1372.97	2	1373.6	-0.6332	0
sp|P10275|ANDR_HUMAN	Androgen receptor OS=Homo sapiens GN=AR PE=1 SV=2	KCYEAGMTLGAR	35.89	0.0048	34320	2134	42	66.6	687.5	1372.99	2	1371.63	1.358	1
sp|P10275|ANDR_HUMAN	Androgen receptor OS=Homo sapiens GN=AR PE=1 SV=2	STEDTAEYSPFK	29.7	0.022	34320	2134	42	66.6	687.5	1372.99	2	1373.6	-0.6132	0
sp|P10275|ANDR_HUMAN	Androgen receptor OS=Homo sapiens GN=AR PE=1 SV=2	STEDTAEYSPFK	51.03	0.0004	34320	2134	42	66.6	687.5	1372.99	2	1373.6	-0.6132	0
sp|P10275|ANDR_HUMAN	Androgen receptor OS=Homo sapiens GN=AR PE=1 SV=2	STEDTAEYSPFK	34.3	0.011	34320	2134	42	66.6	687.51	1373.01	2	1373.6	-0.5932	0
sp|P10275|ANDR_HUMAN	Androgen receptor OS=Homo sapiens GN=AR PE=1 SV=2	STEDTAEYSPFK	48.11	0.0006	34320	2134	42	66.6	687.52	1373.03	2	1373.6	-0.5732	0
sp|P10275|ANDR_HUMAN	Androgen receptor OS=Homo sapiens GN=AR PE=1 SV=2	STEDTAEYSPFK	47.31	0.00061	34320	2134	42	66.6	687.52	1373.03	2	1373.6	-0.5732	0
sp|P10275|ANDR_HUMAN	Androgen receptor OS=Homo sapiens GN=AR PE=1 SV=2	STEDTAEYSPFK	46.03	0.00028	34320	2134	42	66.6	687.53	1373.05	2	1373.6	-0.5532	0
sp|P10275|ANDR_HUMAN	Androgen receptor OS=Homo sapiens GN=AR PE=1 SV=2	STEDTAEYSPFK	50.42	0.00038	34320	2134	42	66.6	687.53	1373.05	2	1373.6	-0.5532	0
sp|P10275|ANDR_HUMAN	Androgen receptor OS=Homo sapiens GN=AR PE=1 SV=2	STEDTAEYSPFK	46.99	0.0014	34320	2134	42	66.6	687.53	1373.05	2	1373.6	-0.5532	0
sp|P10275|ANDR_HUMAN	Androgen receptor OS=Homo sapiens GN=AR PE=1 SV=2	STEDTAEYSPFK	45.86	0.00092	34320	2134	42	66.6	687.54	1373.07	2	1373.6	-0.5332	0
sp|P10275|ANDR_HUMAN	Androgen receptor OS=Homo sapiens GN=AR PE=1 SV=2	STEDTAEYSPFK	51.11	0.00071	34320	2134	42	66.6	687.54	1373.07	2	1373.6	-0.5332	0
sp|P10275|ANDR_HUMAN	Androgen receptor OS=Homo sapiens GN=AR PE=1 SV=2	STEDTAEYSPFK	57.31	0.00012	34320	2134	42	66.6	687.55	1373.09	2	1373.6	-0.5132	0
[truncated: 2,088 more rows]

## Sheet: Table S5_Primers Used
Supplementary Table 5: Primers Used
	Sense	Antisense
KLK3 (PSA)	ACGCTGGACAGGGGGCAAAAG	GGGCAGGGCACATGGTTCACT
PRNCR1	CCAGATTCCAAGGGCTGATA	GATGTTTGGAGGCATCTGGT
PCGEM1	GGTGCCTTTGCCAATGTTAT	AGCATGCTCTCTGCAAAGGT
SChLAP1	TGGACACAATTTCAAGTCCTCA	CATGGTGAAAGTGCCTTATACA
U1	GGGAGATACCATGATCACGAAGGT	CCACAAATTATGCAGTCGAGTTTCCC
PCAT-1	TGAGAAGAGAAATCTATTGGAACC	GGTTTGTCTCCGCTGCTTTA
PCA3	CATGGTGGGAAGGACCTGATGATAC	GATGTGTGGCCTCAGATGGTAAAGTC
ANRIL	TCTGATTCAACAGCAGAGATCAA	CAGCACACCTAACAGTGATGC
MALAT-1	GCTCAGTTGCGTAATGGAAAG	CATCACCGGAATTCGATCAC
GAPDH	TGCACCACCAACTGCTTAGC	GGCATGGACTGTGGTCATGAG
HMBS	GATGGGCAACTGTACCTGACTGGA	TGGGGCCCTCGTGGAATGTTA
B-actin	AAGGCCAACCGCGAGAAG	ACAGCCTGGATAGCAACGTACA
